# Supplementary material for: Three dimensional mathematical modeling of violin plate surfaces: An approach based on an ensemble of contour lines
Source: PLoS One. 2017 Feb 6;12(2):e0171167. doi: 10.1371/journal.pone.0171167 (PMC5293195; doi:10.1371/journal.pone.0171167)
Supplement: S1 File — Coordinates are space delimited. Contours are distinguished by their z coordinates. (TXT) [file pone.0171167.s001.txt]

0.264089 2.05981 14.7971
0.512391 2.03215 14.7971
0.755325 1.97382 14.7971
0.989118 1.88573 14.7971
1.21014 1.76925 14.7971
1.41496 1.62618 14.7971
1.60039 1.45875 14.7971
1.76357 1.26956 14.7971
1.90194 1.06154 14.7971
2.01338 0.837929 14.7971
2.09613 0.602195 14.7971
2.14893 0.357999 14.7971
2.17094 0.109133 14.7971
2.16184 -0.140539 14.7971
2.12175 -0.38714 14.7971
2.05131 -0.626841 14.7971
1.9516 -0.855919 14.7971
1.82417 -1.07082 14.7971
1.67101 -1.2682 14.7971
1.49449 -1.445 14.7971
1.29734 -1.59848 14.7971
1.08265 -1.72625 14.7971
0.853727 -1.82632 14.7971
0.614138 -1.89714 14.7971
0.367601 -1.93762 14.7971
0.117943 -1.94712 14.7971
-0.130957 -1.9255 14.7971
-0.375237 -1.87309 14.7971
-0.611101 -1.79071 14.7971
-0.834889 -1.67963 14.7971
-1.04312 -1.54158 14.7971
-1.23257 -1.37871 14.7971
-1.4003 -1.19354 14.7971
-1.54369 -0.988948 14.7971
-1.66052 -0.768111 14.7971
-1.74898 -0.534457 14.7971
-1.8077 -0.291617 14.7971
-1.83575 -0.043359 14.7971
-1.83272 0.206461 14.7971
-1.79864 0.453963 14.7971
-1.73404 0.695305 14.7971
-1.63992 0.926739 14.7971
-1.51776 1.14467 14.7971
-1.36944 1.34572 14.7971
-1.19726 1.52676 14.7971
-1.00391 1.68498 14.7971
-0.792383 1.81793 14.7971
-0.565962 1.92353 14.7971
-0.328165 2.00016 14.7971
-0.0826843 2.04662 14.7971
0.166668 2.06218 14.7971

0.711191 23.8542 14.6185
1.1497 23.6147 14.6185
1.56037 23.3298 14.6185
1.94536 23.011 14.6185
2.30187 22.6606 14.6185
2.62628 22.2804 14.6185
2.91762 21.8742 14.6185
3.17792 21.4474 14.6185
3.40991 21.0046 14.6185
3.61624 20.5492 14.6185
3.79896 20.0838 14.6185
3.95991 19.6105 14.6185
4.10074 19.1308 14.6185
4.22326 18.646 14.6185
4.32992 18.1576 14.6185
4.42291 17.6663 14.6185
4.504 17.1729 14.6185
4.57466 16.678 14.6185
4.63631 16.1818 14.6185
4.69057 15.6847 14.6185
4.73891 15.1871 14.6185
4.78262 14.689 14.6185
4.82284 14.1906 14.6185
4.86055 13.692 14.6185
4.89631 13.1933 14.6185
4.93032 12.6945 14.6185
4.96279 12.1955 14.6185
4.99388 11.6965 14.6185
5.02374 11.1974 14.6185
5.05252 10.6982 14.6185
5.08042 10.199 14.6185
5.1077 9.69975 14.6185
5.13461 9.20047 14.6185
5.16143 8.70119 14.6185
5.18844 8.20192 14.6185
5.21595 7.70268 14.6185
5.24409 7.20347 14.6185
5.27268 6.70429 14.6185
5.30154 6.20513 14.6185
5.33044 5.70596 14.6185
5.35915 5.20679 14.6185
5.38745 4.70759 14.6185
5.41487 4.20834 14.6185
5.44096 3.70902 14.6185
5.46531 3.20962 14.6185
5.48755 2.71011 14.6185
5.50736 2.2105 14.6185
5.52454 1.7108 14.6185
5.53932 1.21102 14.6185
5.552 0.71118 14.6185
5.56284 0.211298 14.6185
5.57207 -0.288618 14.6185
5.57989 -0.788557 14.6185
5.58647 -1.28851 14.6185
5.59198 -1.78848 14.6185
5.59658 -2.28846 14.6185
5.60043 -2.78845 14.6185
5.60372 -3.28844 14.6185
5.60663 -3.78843 14.6185
5.60934 -4.28842 14.6185
5.61195 -4.78841 14.6185
5.61422 -5.28841 14.6185
5.61583 -5.7884 14.6185
5.61646 -6.2884 14.6185
5.6158 -6.7884 14.6185
5.61356 -7.2884 14.6185
5.60942 -7.78838 14.6185
5.60327 -8.28834 14.6185
5.5952 -8.78828 14.6185
5.58531 -9.28818 14.6185
5.5737 -9.78804 14.6185
5.56046 -10.2879 14.6185
5.54569 -10.7877 14.6185
5.52943 -11.2874 14.6185
5.5112 -11.7871 14.6185
5.4901 -12.2866 14.6185
5.46517 -12.786 14.6185
5.43538 -13.2851 14.6185
5.39957 -13.7838 14.6185
5.35641 -14.2819 14.6185
5.30488 -14.7793 14.6185
5.24522 -15.2757 14.6185
5.17792 -15.7711 14.6185
5.10346 -16.2656 14.6185
5.02234 -16.7589 14.6185
4.93507 -17.2512 14.6185
4.84092 -17.7423 14.6185
4.73676 -18.2313 14.6185
4.61867 -18.7171 14.6185
4.48228 -19.1981 14.6185
4.32346 -19.6722 14.6185
4.14114 -20.1377 14.6185
3.9358 -20.5935 14.6185
3.70784 -21.0385 14.6185
3.45701 -21.471 14.6185
3.17892 -21.8863 14.6185
2.8665 -22.2765 14.6185
2.5127 -22.6293 14.6185
2.11791 -22.9357 14.6185
1.69229 -23.1977 14.6185
1.24597 -23.4228 14.6185
0.782408 -23.6096 14.6185
0.301658 -23.7461 14.6185
-0.189359 -23.757 14.6185
-0.671629 -23.6261 14.6185
-1.13705 -23.4439 14.6185
-1.5851 -23.2223 14.6185
-2.01327 -22.9644 14.6185
-2.41172 -22.6628 14.6185
-2.76998 -22.3145 14.6185
-3.08633 -21.9276 14.6185
-3.36759 -21.5143 14.6185
-3.62092 -21.0834 14.6185
-3.85119 -20.6396 14.6185
-4.05885 -20.1848 14.6185
-4.24354 -19.7202 14.6185
-4.40478 -19.247 14.6185
-4.54331 -18.7666 14.6185
-4.66306 -18.2812 14.6185
-4.76845 -17.7924 14.6185
-4.86347 -17.3016 14.6185
-4.95136 -16.8093 14.6185
-5.03313 -16.3161 14.6185
-5.10829 -15.8218 14.6185
-5.17635 -15.3264 14.6185
-5.23681 -14.8301 14.6185
-5.28919 -14.3329 14.6185
-5.33318 -13.8348 14.6185
-5.36969 -13.3361 14.6185
-5.40004 -12.8371 14.6185
-5.42541 -12.3377 14.6185
-5.44685 -11.8382 14.6185
-5.46534 -11.3385 14.6185
-5.48177 -10.8388 14.6185
-5.49669 -10.339 14.6185
-5.51008 -9.83918 14.6185
-5.52186 -9.33932 14.6185
-5.53194 -8.83942 14.6185
-5.5402 -8.33949 14.6185
-5.54656 -7.83953 14.6185
-5.5509 -7.33955 14.6185
-5.55332 -6.83956 14.6185
-5.55413 -6.33956 14.6185
-5.55362 -5.83956 14.6185
-5.55209 -5.33956 14.6185
-5.54987 -4.83956 14.6185
-5.54728 -4.33957 14.6185
-5.54458 -3.83958 14.6185
-5.5417 -3.33959 14.6185
-5.53846 -2.8396 14.6185
-5.53467 -2.33961 14.6185
-5.53016 -1.83963 14.6185
-5.52475 -1.33966 14.6185
-5.51829 -0.839703 14.6185
-5.5106 -0.339762 14.6185
-5.50153 0.160156 14.6185
-5.49086 0.660042 14.6185
-5.47838 1.15989 14.6185
-5.46382 1.65967 14.6185
-5.44691 2.15939 14.6185
-5.42736 2.659 14.6185
-5.40535 3.15852 14.6185
-5.38121 3.65793 14.6185
-5.35528 4.15726 14.6185
-5.32797 4.65652 14.6185
-5.29974 5.15572 14.6185
-5.27106 5.65489 14.6185
-5.24217 6.15406 14.6185
-5.2133 6.65322 14.6185
-5.18466 7.1524 14.6185
-5.15648 7.65161 14.6185
-5.1289 8.15085 14.6185
-5.10185 8.65012 14.6185
-5.07503 9.1494 14.6185
-5.04813 9.64867 14.6185
-5.0209 10.1479 14.6185
-4.99308 10.6472 14.6185
-4.96441 11.1463 14.6185
-4.93466 11.6454 14.6185
-4.9037 12.1445 14.6185
-4.87138 12.6434 14.6185
-4.83753 13.1423 14.6185
-4.80197 13.641 14.6185
-4.76446 14.1396 14.6185
-4.72455 14.638 14.6185
-4.68125 15.1361 14.6185
-4.63344 15.6338 14.6185
-4.57985 16.131 14.6185
-4.51903 16.6272 14.6185
-4.44936 17.1224 14.6185
-4.3694 17.6159 14.6185
-4.2777 18.1074 14.6185
-4.17253 18.5962 14.6185
-4.05175 19.0814 14.6185
-3.91289 19.5617 14.6185
-3.75407 20.0357 14.6185
-3.57365 20.502 14.6185
-3.36982 20.9585 14.6185
-3.14057 21.4028 14.6185
-2.88329 21.8314 14.6185
-2.59521 22.2399 14.6185
-2.27419 22.623 14.6185
-1.92069 22.9764 14.6185
-1.53821 23.2982 14.6185
-1.12972 23.5863 14.6185
-0.693484 23.8299 14.6185
-0.227259 24.0092 14.6185
0.268094 24.0147 14.6185

0.916292 44.382 14.0924
1.89509 44.1792 14.0924
2.85217 43.8909 14.0924
3.76599 43.4868 14.0924
4.61883 42.9658 14.0924
5.40885 42.3534 14.0924
6.12719 41.6585 14.0924
6.76342 40.8877 14.0924
7.3139 40.0534 14.0924
7.78166 39.1699 14.0924
8.18196 38.2537 14.0924
8.52776 37.3155 14.0924
8.82463 36.3607 14.0924
9.07608 35.3929 14.0924
9.28479 34.415 14.0924
9.45608 33.4298 14.0924
9.59906 32.4401 14.0924
9.72074 31.4476 14.0924
9.8264 30.4532 14.0924
9.92016 29.4576 14.0924
10.0053 28.4612 14.0924
10.0839 27.4643 14.0924
10.1573 26.467 14.0924
10.227 25.4694 14.0924
10.2941 24.4717 14.0924
10.3597 23.4738 14.0924
10.4247 22.476 14.0924
10.4897 21.4781 14.0924
10.5545 20.4802 14.0924
10.619 19.4823 14.0924
10.6829 18.4843 14.0924
10.7459 17.4863 14.0924
10.8076 16.4882 14.0924
10.8678 15.49 14.0924
10.927 14.4918 14.0924
10.9861 13.4935 14.0924
11.0465 12.4953 14.0924
11.1092 11.4973 14.0924
11.1741 10.4994 14.0924
11.2396 9.50156 14.0924
11.3044 8.50366 14.0924
11.3672 7.50564 14.0924
11.4272 6.50744 14.0924
11.4835 5.50903 14.0924
11.5363 4.51042 14.0924
11.5852 3.51162 14.0924
11.6299 2.51262 14.0924
11.6702 1.51343 14.0924
11.7059 0.51407 14.0924
11.7383 -0.485405 14.0924
11.7687 -1.48494 14.0924
11.7988 -2.48449 14.0924
11.83 -3.484 14.0924
11.8628 -4.48346 14.0924
11.8959 -5.48292 14.0924
11.9283 -6.48239 14.0924
11.9589 -7.48192 14.0924
11.9865 -8.48154 14.0924
12.0112 -9.48124 14.0924
12.0332 -10.481 14.0924
12.053 -11.4808 14.0924
12.0708 -12.4806 14.0924
12.0866 -13.4805 14.0924
12.0991 -14.4804 14.0924
12.1063 -15.4804 14.0924
12.1061 -16.4804 14.0924
12.0962 -17.4804 14.0924
12.0748 -18.4801 14.0924
12.0412 -19.4795 14.0924
11.9954 -20.4785 14.0924
11.9376 -21.4768 14.0924
11.8684 -22.4744 14.0924
11.7883 -23.4712 14.0924
11.6969 -24.467 14.0924
11.5936 -25.4616 14.0924
11.4771 -26.4548 14.0924
11.3456 -27.4461 14.0924
11.1955 -28.4348 14.0924
11.0229 -29.4198 14.0924
10.8249 -30.3999 14.0924
10.5995 -31.3741 14.0924
10.3459 -32.3414 14.0924
10.0635 -33.3007 14.0924
9.75023 -34.2503 14.0924
9.40305 -35.188 14.0924
9.01765 -36.1107 14.0924
8.59199 -37.0155 14.0924
8.12597 -37.9002 14.0924
7.61862 -38.7618 14.0924
7.06763 -39.5961 14.0924
6.46761 -40.3959 14.0924
5.81168 -41.1504 14.0924
5.09528 -41.8476 14.0924
4.31834 -42.4766 14.0924
3.4842 -43.0274 14.0924
2.59707 -43.4878 14.0924
1.66012 -43.8349 14.0924
0.682554 -44.0412 14.0924
-0.31442 -44.0905 14.0924
-1.29973 -43.9264 14.0924
-2.24876 -43.6138 14.0924
-3.15068 -43.1832 14.0924
-4.00131 -42.6583 14.0924
-4.79632 -42.0523 14.0924
-5.53184 -41.3753 14.0924
-6.20635 -40.6374 14.0924
-6.82318 -39.8506 14.0924
-7.38875 -39.026 14.0924
-7.90941 -38.1724 14.0924
-8.38821 -37.2946 14.0924
-8.82646 -36.3958 14.0924
-9.22445 -35.4785 14.0924
-9.58309 -34.5451 14.0924
-9.90658 -33.5989 14.0924
-10.1984 -32.6425 14.0924
-10.4609 -31.6776 14.0924
-10.695 -30.7054 14.0924
-10.9015 -29.727 14.0924
-11.0817 -28.7434 14.0924
-11.2384 -27.7558 14.0924
-11.3754 -26.7652 14.0924
-11.4963 -25.7726 14.0924
-11.6036 -24.7784 14.0924
-11.6986 -23.7829 14.0924
-11.7822 -22.7864 14.0924
-11.8548 -21.789 14.0924
-11.9162 -20.7909 14.0924
-11.9658 -19.7922 14.0924
-12.0033 -18.7929 14.0924
-12.0285 -17.7932 14.0924
-12.0418 -16.7933 14.0924
-12.0448 -15.7933 14.0924
-12.0397 -14.7933 14.0924
-12.0287 -13.7934 14.0924
-12.0136 -12.7935 14.0924
-11.9964 -11.7936 14.0924
-11.9773 -10.7938 14.0924
-11.956 -9.79405 14.0924
-11.9322 -8.79433 14.0924
-11.9055 -7.79469 14.0924
-11.8758 -6.79513 14.0924
-11.8439 -5.79564 14.0924
-11.8108 -4.79618 14.0924
-11.7778 -3.79673 14.0924
-11.746 -2.79724 14.0924
-11.7158 -1.7977 14.0924
-11.6856 -0.798148 14.0924
-11.654 0.201352 14.0924
-11.6195 1.20075 14.0924
-11.5807 2.2 14.0924
-11.5373 3.19906 14.0924
-11.4896 4.19792 14.0924
-11.4381 5.19659 14.0924
-11.3828 6.19507 14.0924
-11.324 7.19333 14.0924
-11.262 8.1914 14.0924
-11.1977 9.18934 14.0924
-11.1323 10.1872 14.0924
-11.067 11.1851 14.0924
-11.0035 12.183 14.0924
-10.9425 13.1812 14.0924
-10.8831 14.1794 14.0924
-10.8241 15.1777 14.0924
-10.7643 16.1759 14.0924
-10.703 17.174 14.0924
-10.6404 18.172 14.0924
-10.5767 19.17 14.0924
-10.5124 20.1679 14.0924
-10.4477 21.1658 14.0924
-10.3828 22.1637 14.0924
-10.3177 23.1616 14.0924
-10.2524 24.1595 14.0924
-10.1859 25.1573 14.0924
-10.1172 26.1549 14.0924
-10.045 27.1523 14.0924
-9.96818 28.1493 14.0924
-9.88527 29.1459 14.0924
-9.79452 30.1418 14.0924
-9.69298 31.1366 14.0924
-9.57681 32.1298 14.0924
-9.44116 33.1205 14.0924
-9.27962 34.1074 14.0924
-9.08353 35.0879 14.0924
-8.84572 36.0591 14.0924
-8.56339 37.0183 14.0924
-8.23336 37.9622 14.0924
-7.85102 38.886 14.0924
-7.40624 39.7814 14.0924
-6.88274 40.6329 14.0924
-6.27297 41.4249 14.0924
-5.57965 42.1448 14.0924
-4.81062 42.7832 14.0924
-3.97714 43.3348 14.0924
-3.08177 43.7783 14.0924
-2.13521 44.0991 14.0924
-1.16239 44.3295 14.0924
-0.170001 44.4421 14.0924
0.82773 44.3947 14.0924

0.292209 65.0493 13.2615
0.788879 64.9942 13.2615
1.27728 64.8879 13.2615
1.75696 64.7471 13.2615
2.2295 64.5837 13.2615
2.69551 64.4026 13.2615
3.15543 64.2065 13.2615
3.60951 63.9972 13.2615
4.05718 63.7746 13.2615
4.49738 63.5375 13.2615
4.92893 63.2851 13.2615
5.35045 63.0162 13.2615
5.76012 62.7296 13.2615
6.15574 62.424 13.2615
6.53583 62.0992 13.2615
6.89967 61.7563 13.2615
7.24733 61.397 13.2615
7.57961 61.0234 13.2615
7.89813 60.638 13.2615
8.20423 60.2427 13.2615
8.4988 59.8387 13.2615
8.78248 59.427 13.2615
9.05563 59.0082 13.2615
9.31846 58.5829 13.2615
9.57104 58.1514 13.2615
9.8134 57.7141 13.2615
10.0457 57.2713 13.2615
10.2681 56.8235 13.2615
10.481 56.3711 13.2615
10.6847 55.9145 13.2615
10.8795 55.454 13.2615
11.0659 54.9901 13.2615
11.2444 54.523 13.2615
11.416 54.0534 13.2615
11.5815 53.5816 13.2615
11.7415 53.1079 13.2615
11.8966 52.6325 13.2615
12.0473 52.1558 13.2615
12.1941 51.6778 13.2615
12.3373 51.1988 13.2615
12.4774 50.7188 13.2615
12.6144 50.238 13.2615
12.7481 49.7561 13.2615
12.878 49.2733 13.2615
13.0038 48.7894 13.2615
13.1253 48.3044 13.2615
13.2423 47.8183 13.2615
13.3547 47.3311 13.2615
13.4625 46.8428 13.2615
13.5655 46.3536 13.2615
13.6639 45.8633 13.2615
13.7579 45.3723 13.2615
13.8481 44.8805 13.2615
13.9347 44.388 13.2615
14.0182 43.895 13.2615
14.0987 43.4016 13.2615
14.1766 42.9077 13.2615
14.2521 42.4134 13.2615
14.3253 41.9188 13.2615
14.3966 41.4239 13.2615
14.4659 40.9287 13.2615
14.5335 40.4333 13.2615
14.5995 39.9377 13.2615
14.664 39.4419 13.2615
14.7269 38.9459 13.2615
14.7884 38.4496 13.2615
14.8485 37.9533 13.2615
14.9071 37.4567 13.2615
14.9642 36.96 13.2615
15.0199 36.4631 13.2615
15.0742 35.9661 13.2615
15.1269 35.4688 13.2615
15.178 34.9715 13.2615
15.2274 34.4739 13.2615
15.2753 33.9762 13.2615
15.3216 33.4784 13.2615
15.3667 32.9804 13.2615
15.4107 32.4823 13.2615
15.4539 31.9842 13.2615
15.4966 31.486 13.2615
15.5392 30.9879 13.2615
15.5819 30.4897 13.2615
15.625 29.9915 13.2615
15.6684 29.4934 13.2615
15.7121 28.9953 13.2615
15.7559 28.4973 13.2615
15.7997 27.9992 13.2615
15.8434 27.5011 13.2615
15.8868 27.003 13.2615
15.9301 26.5049 13.2615
15.9729 26.0067 13.2615
16.0153 25.5085 13.2615
16.0573 25.0103 13.2615
16.0986 24.512 13.2615
16.1395 24.0137 13.2615
16.1799 23.5153 13.2615
16.2199 23.0169 13.2615
16.2594 22.5185 13.2615
16.2986 22.02 13.2615
16.3374 21.5215 13.2615
16.3758 21.023 13.2615
16.414 20.5244 13.2615
16.452 20.0259 13.2615
16.4896 19.5273 13.2615
16.5271 19.0287 13.2615
16.5643 18.5301 13.2615
16.6013 18.0315 13.2615
16.6379 17.5328 13.2615
16.6741 17.0341 13.2615
16.7097 16.5354 13.2615
16.7447 16.0366 13.2615
16.779 15.5378 13.2615
16.8124 15.0389 13.2615
16.8449 14.54 13.2615
16.8763 14.0409 13.2615
16.9063 13.5419 13.2615
16.9348 13.0427 13.2615
16.9615 12.5434 13.2615
16.9863 12.044 13.2615
17.0095 11.5445 13.2615
17.0311 11.045 13.2615
17.0516 10.5454 13.2615
17.0712 10.0458 13.2615
17.0905 9.54618 13.2615
17.1097 9.04655 13.2615
17.1294 8.54694 13.2615
17.1501 8.04736 13.2615
17.1722 7.54785 13.2615
17.1956 7.0484 13.2615
17.2204 6.54902 13.2615
17.2464 6.04969 13.2615
17.2733 5.55042 13.2615
17.3011 5.05119 13.2615
17.3297 4.55201 13.2615
17.3589 4.05287 13.2615
17.3887 3.55375 13.2615
17.4189 3.05467 13.2615
17.4495 2.5556 13.2615
17.4804 2.05656 13.2615
17.5114 1.55752 13.2615
17.5425 1.05849 13.2615
17.5736 0.559456 13.2615
17.6046 0.0604169 13.2615
17.6354 -0.438634 13.2615
17.6659 -0.9377 13.2615
17.6961 -1.43679 13.2615
17.7259 -1.9359 13.2615
17.7552 -2.43504 13.2615
17.784 -2.93421 13.2615
17.8122 -3.43341 13.2615
17.8399 -3.93265 13.2615
17.8671 -4.43191 13.2615
17.8938 -4.93119 13.2615
17.9201 -5.4305 13.2615
17.946 -5.92983 13.2615
17.9715 -6.42918 13.2615
17.9967 -6.92854 13.2615
18.0216 -7.42793 13.2615
18.0462 -7.92732 13.2615
18.0705 -8.42673 13.2615
18.0946 -8.92615 13.2615
18.1184 -9.42558 13.2615
18.142 -9.92502 13.2615
18.1654 -10.4245 13.2615
18.1883 -10.9239 13.2615
18.2109 -11.4234 13.2615
18.2331 -11.9229 13.2615
18.2548 -12.4225 13.2615
18.2759 -12.922 13.2615
18.2964 -13.4216 13.2615
18.3163 -13.9212 13.2615
18.3355 -14.4208 13.2615
18.3539 -14.9205 13.2615
18.3714 -15.4202 13.2615
18.3879 -15.9199 13.2615
18.4034 -16.4197 13.2615
18.4176 -16.9195 13.2615
18.4305 -17.4193 13.2615
18.4419 -17.9192 13.2615
18.4516 -18.4191 13.2615
18.4596 -18.919 13.2615
18.4655 -19.419 13.2615
18.4693 -19.919 13.2615
18.4708 -20.419 13.2615
18.4697 -20.919 13.2615
18.4661 -21.419 13.2615
18.46 -21.9189 13.2615
18.4516 -22.4189 13.2615
18.4409 -22.9187 13.2615
18.4282 -23.4186 13.2615
18.4136 -23.9184 13.2615
18.3973 -24.4181 13.2615
18.3794 -24.9178 13.2615
18.3602 -25.4174 13.2615
18.3399 -25.917 13.2615
18.3186 -26.4165 13.2615
18.2963 -26.916 13.2615
18.2731 -27.4155 13.2615
18.2488 -27.9149 13.2615
18.2234 -28.4143 13.2615
18.1968 -28.9136 13.2615
18.1689 -29.4128 13.2615
18.1396 -29.9119 13.2615
18.1088 -30.411 13.2615
18.0763 -30.9099 13.2615
18.0419 -31.4087 13.2615
18.0055 -31.9074 13.2615
17.9668 -32.4059 13.2615
17.9256 -32.9042 13.2615
17.8817 -33.4023 13.2615
17.8349 -33.9001 13.2615
17.7849 -34.3976 13.2615
17.7318 -34.8947 13.2615
17.6752 -35.3915 13.2615
17.6152 -35.8879 13.2615
17.5516 -36.3839 13.2615
17.4846 -36.8793 13.2615
17.4141 -37.3743 13.2615
17.3401 -37.8688 13.2615
17.2625 -38.3628 13.2615
17.1815 -38.8562 13.2615
17.097 -39.349 13.2615
17.0092 -39.8412 13.2615
16.9183 -40.3329 13.2615
16.8245 -40.824 13.2615
16.728 -41.3146 13.2615
16.6291 -41.8047 13.2615
16.5279 -42.2944 13.2615
16.4246 -42.7836 13.2615
16.3194 -43.2724 13.2615
16.2123 -43.7608 13.2615
16.1028 -44.2486 13.2615
15.9903 -44.7358 13.2615
15.8744 -45.2222 13.2615
15.7546 -45.7076 13.2615
15.6305 -46.192 13.2615
15.5019 -46.6752 13.2615
15.3685 -47.157 13.2615
15.23 -47.6375 13.2615
15.0865 -48.1164 13.2615
14.938 -48.5939 13.2615
14.7848 -49.0698 13.2615
14.6269 -49.5442 13.2615
14.4642 -50.017 13.2615
14.2968 -50.4881 13.2615
14.1244 -50.9575 13.2615
13.9471 -51.425 13.2615
13.7645 -51.8905 13.2615
13.5764 -52.3537 13.2615
13.3827 -52.8147 13.2615
13.1832 -53.2731 13.2615
12.9776 -53.7289 13.2615
12.7658 -54.1818 13.2615
12.5475 -54.6317 13.2615
12.3226 -55.0782 13.2615
12.0906 -55.5211 13.2615
11.8512 -55.9601 13.2615
11.6042 -56.3948 13.2615
11.3489 -56.8247 13.2615
11.0847 -57.2492 13.2615
10.8112 -57.6678 13.2615
10.5279 -58.0798 13.2615
10.2345 -58.4846 13.2615
9.93051 -58.8815 13.2615
9.6159 -59.2701 13.2615
9.29058 -59.6498 13.2615
8.95468 -60.0201 13.2615
8.60826 -60.3807 13.2615
8.25136 -60.7308 13.2615
7.8839 -61.0699 13.2615
7.50579 -61.397 13.2615
7.11685 -61.7112 13.2615
6.71685 -62.0111 13.2615
6.3057 -62.2956 13.2615
5.88362 -62.5636 13.2615
5.4511 -62.8143 13.2615
5.00882 -63.0475 13.2615
4.55766 -63.2629 13.2615
4.0986 -63.461 13.2615
3.63262 -63.6422 13.2615
3.16002 -63.8054 13.2615
2.681 -63.9486 13.2615
2.19629 -64.0711 13.2615
1.70687 -64.1732 13.2615
1.21382 -64.2562 13.2615
0.71812 -64.3214 13.2615
0.22057 -64.3706 13.2615
-0.277803 -64.3602 13.2615
-0.774972 -64.3072 13.2615
-1.27012 -64.2379 13.2615
-1.76239 -64.1505 13.2615
-2.25078 -64.0436 13.2615
-2.73421 -63.9161 13.2615
-3.21173 -63.768 13.2615
-3.68274 -63.6003 13.2615
-4.14713 -63.415 13.2615
-4.60439 -63.2128 13.2615
-5.0535 -62.9931 13.2615
-5.49351 -62.7557 13.2615
-5.92358 -62.5008 13.2615
-6.34307 -62.2288 13.2615
-6.75156 -61.9405 13.2615
-7.14888 -61.637 13.2615
-7.5352 -61.3196 13.2615
-7.91074 -60.9895 13.2615
-8.27565 -60.6477 13.2615
-8.63004 -60.2951 13.2615
-8.97394 -59.9321 13.2615
-9.30731 -59.5595 13.2615
-9.63006 -59.1776 13.2615
-9.94211 -58.787 13.2615
-10.2435 -58.3881 13.2615
-10.5345 -57.9815 13.2615
-10.8154 -57.5679 13.2615
-11.0866 -57.1478 13.2615
-11.3486 -56.722 13.2615
-11.6019 -56.2909 13.2615
-11.8471 -55.8551 13.2615
-12.0846 -55.4152 13.2615
-12.3149 -54.9713 13.2615
-12.5382 -54.524 13.2615
-12.7549 -54.0734 13.2615
-12.9652 -53.6198 13.2615
-13.1693 -53.1633 13.2615
-13.3674 -52.7043 13.2615
-13.5598 -52.2427 13.2615
-13.7465 -51.7789 13.2615
-13.9278 -51.313 13.2615
-14.1039 -50.845 13.2615
-14.2751 -50.3752 13.2615
-14.4414 -49.9037 13.2615
-14.6029 -49.4305 13.2615
-14.7597 -48.9557 13.2615
-14.9118 -48.4794 13.2615
-15.059 -48.0016 13.2615
-15.2014 -47.5223 13.2615
-15.3386 -47.0415 13.2615
-15.4709 -46.5593 13.2615
-15.5984 -46.0758 13.2615
-15.7214 -45.5912 13.2615
-15.8402 -45.1055 13.2615
-15.9553 -44.6189 13.2615
-16.067 -44.1316 13.2615
-16.1759 -43.6436 13.2615
-16.2825 -43.1551 13.2615
-16.3872 -42.6662 13.2615
-16.4901 -42.1769 13.2615
-16.5907 -41.6871 13.2615
-16.6891 -41.1969 13.2615
-16.7849 -40.7062 13.2615
-16.8781 -40.2149 13.2615
-16.9682 -39.7231 13.2615
-17.0552 -39.2307 13.2615
-17.1389 -38.7378 13.2615
-17.2191 -38.2443 13.2615
-17.2958 -37.7502 13.2615
-17.369 -37.2556 13.2615
-17.4387 -36.7604 13.2615
-17.5049 -36.2648 13.2615
-17.5676 -35.7688 13.2615
-17.6267 -35.2723 13.2615
-17.6825 -34.7754 13.2615
-17.7349 -34.2782 13.2615
-17.7841 -33.7806 13.2615
-17.8302 -33.2827 13.2615
-17.8734 -32.7846 13.2615
-17.914 -32.2863 13.2615
-17.9521 -31.7877 13.2615
-17.988 -31.289 13.2615
-18.0219 -30.7902 13.2615
-18.054 -30.2912 13.2615
-18.0844 -29.7921 13.2615
-18.1134 -29.293 13.2615
-18.141 -28.7937 13.2615
-18.1673 -28.2944 13.2615
-18.1924 -27.795 13.2615
-18.2164 -27.2956 13.2615
-18.2394 -26.7961 13.2615
-18.2614 -26.2966 13.2615
-18.2825 -25.7971 13.2615
-18.3026 -25.2975 13.2615
-18.3215 -24.7978 13.2615
-18.339 -24.2981 13.2615
-18.3549 -23.7984 13.2615
-18.3691 -23.2986 13.2615
-18.3813 -22.7988 13.2615
-18.3915 -22.2989 13.2615
-18.3994 -21.7989 13.2615
-18.4049 -21.2989 13.2615
-18.4079 -20.799 13.2615
-18.4083 -20.299 13.2615
-18.4062 -19.799 13.2615
-18.4019 -19.299 13.2615
-18.3955 -18.799 13.2615
-18.3871 -18.2991 13.2615
-18.377 -17.7992 13.2615
-18.3652 -17.2993 13.2615
-18.352 -16.7995 13.2615
-18.3375 -16.2997 13.2615
-18.3217 -15.8 13.2615
-18.3049 -15.3003 13.2615
-18.2872 -14.8006 13.2615
-18.2686 -14.3009 13.2615
-18.2493 -13.8013 13.2615
-18.2292 -13.3017 13.2615
-18.2085 -12.8021 13.2615
-18.1873 -12.3026 13.2615
-18.1655 -11.803 13.2615
-18.1432 -11.3035 13.2615
-18.1205 -10.8041 13.2615
-18.0975 -10.3046 13.2615
-18.0741 -9.80514 13.2615
-18.0504 -9.3057 13.2615
-18.0265 -8.80626 13.2615
-18.0023 -8.30685 13.2615
-17.978 -7.80744 13.2615
-17.9533 -7.30805 13.2615
-17.9283 -6.80868 13.2615
-17.9031 -6.30932 13.2615
-17.8774 -5.80997 13.2615
-17.8515 -5.31065 13.2615
-17.8251 -4.81135 13.2615
-17.7982 -4.31206 13.2615
-17.771 -3.81281 13.2615
-17.7432 -3.31358 13.2615
-17.7148 -2.81439 13.2615
-17.6859 -2.31523 13.2615
-17.6565 -1.81609 13.2615
-17.6266 -1.31698 13.2615
-17.5963 -0.817902 13.2615
-17.5657 -0.31884 13.2615
-17.5348 0.180205 13.2615
-17.5038 0.679242 13.2615
-17.4727 1.17827 13.2615
-17.4416 1.67731 13.2615
-17.4106 2.17634 13.2615
-17.3798 2.6754 13.2615
-17.3493 3.17447 13.2615
-17.3192 3.67355 13.2615
-17.2895 4.17268 13.2615
-17.2604 4.67183 13.2615
-17.232 5.17102 13.2615
-17.2044 5.67026 13.2615
-17.1777 6.16954 13.2615
-17.152 6.66888 13.2615
-17.1276 7.16828 13.2615
-17.1044 7.66775 13.2615
-17.0827 8.16728 13.2615
-17.0623 8.66686 13.2615
-17.0427 9.16648 13.2615
-17.0235 9.6661 13.2615
-17.0042 10.1657 13.2615
-16.9844 10.6653 13.2615
-16.9637 11.1649 13.2615
-16.9417 11.6644 13.2615
-16.9182 12.1639 13.2615
-16.8929 12.6632 13.2615
-16.8658 13.1625 13.2615
-16.8369 13.6617 13.2615
-16.8065 14.1607 13.2615
-16.7749 14.6597 13.2615
-16.7422 15.1587 13.2615
-16.7085 15.6575 13.2615
-16.674 16.1563 13.2615
-16.6389 16.6551 13.2615
-16.6031 17.1538 13.2615
-16.5668 17.6525 13.2615
-16.5301 18.1512 13.2615
-16.4931 18.6498 13.2615
-16.4558 19.1484 13.2615
-16.4183 19.647 13.2615
-16.3806 20.1456 13.2615
-16.3426 20.6441 13.2615
-16.3043 21.1426 13.2615
-16.2657 21.6412 13.2615
-16.2269 22.1396 13.2615
-16.1876 22.6381 13.2615
-16.148 23.1365 13.2615
-16.1079 23.6349 13.2615
-16.0674 24.1333 13.2615
-16.0264 24.6316 13.2615
-15.9849 25.1299 13.2615
-15.9429 25.6281 13.2615
-15.9003 26.1263 13.2615
-15.8574 26.6244 13.2615
-15.8141 27.1226 13.2615
-15.7706 27.6207 13.2615
-15.7269 28.1187 13.2615
-15.6831 28.6168 13.2615
-15.6393 29.1149 13.2615
-15.5957 29.613 13.2615
-15.5523 30.1111 13.2615
-15.5093 30.6093 13.2615
-15.4667 31.1074 13.2615
-15.4241 31.6056 13.2615
-15.3812 32.1038 13.2615
-15.3379 32.6019 13.2615
-15.2936 33.0999 13.2615
-15.2483 33.5979 13.2615
-15.2016 34.0957 13.2615
-15.1534 34.5934 13.2615
-15.1035 35.0909 13.2615
-15.052 35.5882 13.2615
-14.999 36.0854 13.2615
-14.9444 36.5824 13.2615
-14.8883 37.0792 13.2615
-14.8308 37.5759 13.2615
-14.7718 38.0724 13.2615
-14.7115 38.5688 13.2615
-14.6496 39.0649 13.2615
-14.5863 39.5609 13.2615
-14.5215 40.0567 13.2615
-14.4551 40.5523 13.2615
-14.3871 41.0476 13.2615
-14.3173 41.5427 13.2615
-14.2456 42.0376 13.2615
-14.1719 42.5321 13.2615
-14.0958 43.0263 13.2615
-14.0173 43.5201 13.2615
-13.9361 44.0134 13.2615
-13.8519 44.5063 13.2615
-13.7645 44.9986 13.2615
-13.6734 45.4902 13.2615
-13.5784 45.9811 13.2615
-13.4789 46.4711 13.2615
-13.3747 46.9601 13.2615
-13.2659 47.4481 13.2615
-13.1523 47.9351 13.2615
-13.0342 48.4209 13.2615
-12.9116 48.9057 13.2615
-12.7848 49.3893 13.2615
-12.654 49.8719 13.2615
-12.5195 50.3535 13.2615
-12.3817 50.8341 13.2615
-12.2409 51.3139 13.2615
-12.0968 51.7927 13.2615
-11.9492 52.2703 13.2615
-11.7974 52.7468 13.2615
-11.6412 53.2217 13.2615
-11.48 53.695 13.2615
-11.3131 54.1663 13.2615
-11.1399 54.6354 13.2615
-10.9595 55.1017 13.2615
-10.7712 55.5649 13.2615
-10.5743 56.0245 13.2615
-10.3685 56.4801 13.2615
-10.1533 56.9315 13.2615
-9.92851 57.3781 13.2615
-9.69382 57.8195 13.2615
-9.44901 58.2555 13.2615
-9.19398 58.6856 13.2615
-8.92868 59.1094 13.2615
-8.65303 59.5265 13.2615
-8.36678 59.9364 13.2615
-8.0695 60.3384 13.2615
-7.76052 60.7315 13.2615
-7.43884 61.1143 13.2615
-7.103 61.4846 13.2615
-6.75149 61.8402 13.2615
-6.38373 62.1788 13.2615
-5.99982 62.4991 13.2615
-5.60066 62.8001 13.2615
-5.18794 63.0823 13.2615
-4.76388 63.3471 13.2615
-4.33013 63.5958 13.2615
-3.88803 63.8293 13.2615
-3.43873 64.0487 13.2615
-2.98324 64.2548 13.2615
-2.52189 64.4476 13.2615
-2.05436 64.6247 13.2615
-1.58018 64.7832 13.2615
-1.09857 64.9172 13.2615
-0.607958 65.0127 13.2615
-0.109945 65.0537 13.2615

-0.120831 87.4635 12.0587
0.379117 87.457 12.0587
0.877265 87.4156 12.0587
1.3728 87.3492 12.0587
1.86537 87.2634 12.0587
2.35492 87.1618 12.0587
2.84165 87.0475 12.0587
3.32542 86.9212 12.0587
3.80569 86.7822 12.0587
4.28186 86.6297 12.0587
4.75325 86.463 12.0587
5.21911 86.2815 12.0587
5.67868 86.0846 12.0587
6.13142 85.8725 12.0587
6.57708 85.6458 12.0587
7.01542 85.4053 12.0587
7.44623 85.1516 12.0587
7.86935 84.8852 12.0587
8.28462 84.6068 12.0587
8.69193 84.3168 12.0587
9.09108 84.0157 12.0587
9.4818 83.7037 12.0587
9.86377 83.3811 12.0587
10.2366 83.048 12.0587
10.5998 82.7044 12.0587
10.9529 82.3504 12.0587
11.2953 81.986 12.0587
11.6264 81.6114 12.0587
11.946 81.2269 12.0587
12.2546 80.8335 12.0587
12.5525 80.432 12.0587
12.8404 80.0232 12.0587
13.1189 79.608 12.0587
13.3889 79.1872 12.0587
13.6513 78.7615 12.0587
13.9066 78.3317 12.0587
14.1558 77.8982 12.0587
14.3991 77.4613 12.0587
14.6367 77.0214 12.0587
14.8689 76.5786 12.0587
15.0957 76.133 12.0587
15.3173 75.6848 12.0587
15.5337 75.234 12.0587
15.7449 74.7809 12.0587
15.951 74.3253 12.0587
16.152 73.8675 12.0587
16.3478 73.4074 12.0587
16.5386 72.9452 12.0587
16.7244 72.4811 12.0587
16.9055 72.015 12.0587
17.082 71.5472 12.0587
17.254 71.0777 12.0587
17.4215 70.6066 12.0587
17.5845 70.1339 12.0587
17.7431 69.6598 12.0587
17.8971 69.1841 12.0587
18.0465 68.7069 12.0587
18.1912 68.2283 12.0587
18.3309 67.7482 12.0587
18.4657 67.2667 12.0587
18.5956 66.7839 12.0587
18.7206 66.2998 12.0587
18.8409 65.8145 12.0587
18.9564 65.328 12.0587
19.0675 64.8405 12.0587
19.1741 64.352 12.0587
19.2765 63.8626 12.0587
19.375 63.3724 12.0587
19.4696 62.8814 12.0587
19.5604 62.3898 12.0587
19.6472 61.8973 12.0587
19.7299 61.4042 12.0587
19.8089 60.9105 12.0587
19.8842 60.4162 12.0587
19.9561 59.9214 12.0587
20.025 59.4262 12.0587
20.0912 58.9306 12.0587
20.1551 58.4347 12.0587
20.2168 57.9385 12.0587
20.2768 57.4421 12.0587
20.3351 56.9455 12.0587
20.3919 56.4488 12.0587
20.4474 55.9519 12.0587
20.5016 55.4548 12.0587
20.5548 54.9577 12.0587
20.607 54.4604 12.0587
20.6583 53.963 12.0587
20.7087 53.4656 12.0587
20.7584 52.968 12.0587
20.8073 52.4704 12.0587
20.8556 51.9728 12.0587
20.9032 51.4751 12.0587
20.9502 50.9773 12.0587
20.9966 50.4794 12.0587
21.0423 49.9815 12.0587
21.0874 49.4836 12.0587
21.1319 48.9855 12.0587
21.1758 48.4875 12.0587
21.2191 47.9893 12.0587
21.2617 47.4912 12.0587
21.3036 46.9929 12.0587
21.3448 46.4946 12.0587
21.3854 45.9963 12.0587
21.4252 45.4979 12.0587
21.4643 44.9994 12.0587
21.5026 44.5009 12.0587
21.5401 44.0023 12.0587
21.5769 43.5036 12.0587
21.6131 43.0049 12.0587
21.6486 42.5062 12.0587
21.6836 42.0074 12.0587
21.718 41.5086 12.0587
21.752 41.0098 12.0587
21.7855 40.5109 12.0587
21.8187 40.012 12.0587
21.8516 39.5131 12.0587
21.8842 39.0141 12.0587
21.9166 38.5152 12.0587
21.9489 38.0162 12.0587
21.9812 37.5173 12.0587
22.0133 37.0183 12.0587
22.0454 36.5193 12.0587
22.0774 36.0204 12.0587
22.1092 35.5214 12.0587
22.1407 35.0224 12.0587
22.172 34.5234 12.0587
22.203 34.0243 12.0587
22.2337 33.5253 12.0587
22.264 33.0262 12.0587
22.2937 32.5271 12.0587
22.323 32.0279 12.0587
22.3516 31.5287 12.0587
22.3795 31.0295 12.0587
22.4065 30.5303 12.0587
22.4327 30.0309 12.0587
22.458 29.5316 12.0587
22.4823 29.0322 12.0587
22.5058 28.5327 12.0587
22.5283 28.0332 12.0587
22.55 27.5337 12.0587
22.571 27.0341 12.0587
22.5912 26.5346 12.0587
22.6109 26.0349 12.0587
22.63 25.5353 12.0587
22.6487 25.0357 12.0587
22.667 24.536 12.0587
22.685 24.0363 12.0587
22.7026 23.5366 12.0587
22.7199 23.0369 12.0587
22.7369 22.5372 12.0587
22.7535 22.0375 12.0587
22.7697 21.5378 12.0587
22.7856 21.038 12.0587
22.8011 20.5382 12.0587
22.8162 20.0385 12.0587
22.8309 19.5387 12.0587
22.8452 19.0389 12.0587
22.8591 18.5391 12.0587
22.8725 18.0393 12.0587
22.8856 17.5394 12.0587
22.8983 17.0396 12.0587
22.9107 16.5398 12.0587
22.9229 16.0399 12.0587
22.935 15.5401 12.0587
22.947 15.0402 12.0587
22.9589 14.5403 12.0587
22.971 14.0405 12.0587
22.9831 13.5406 12.0587
22.9955 13.0408 12.0587
23.008 12.5409 12.0587
23.0209 12.0411 12.0587
23.0341 11.5413 12.0587
23.0478 11.0415 12.0587
23.0619 10.5417 12.0587
23.0765 10.0419 12.0587
23.0917 9.54211 12.0587
23.1076 9.04236 12.0587
23.1241 8.54263 12.0587
23.1414 8.04292 12.0587
23.1595 7.54325 12.0587
23.1784 7.04361 12.0587
23.1983 6.54401 12.0587
23.2192 6.04445 12.0587
23.2412 5.54493 12.0587
23.2644 5.04547 12.0587
23.2889 4.54607 12.0587
23.3148 4.04674 12.0587
23.3423 3.5475 12.0587
23.3713 3.04834 12.0587
23.4019 2.54928 12.0587
23.4339 2.05031 12.0587
23.4673 1.55142 12.0587
23.5019 1.05262 12.0587
23.5376 0.553892 12.0587
23.5743 0.0552359 12.0587
23.6117 -0.443361 12.0587
23.6497 -0.941913 12.0587
23.688 -1.44044 12.0587
23.7266 -1.93894 12.0587
23.7652 -2.43746 12.0587
23.8035 -2.93599 12.0587
23.8414 -3.43455 12.0587
23.8791 -3.93313 12.0587
23.9165 -4.43173 12.0587
23.9537 -4.93034 12.0587
23.9909 -5.42895 12.0587
24.0282 -5.92756 12.0587
24.0655 -6.42616 12.0587
24.103 -6.92475 12.0587
24.1409 -7.42332 12.0587
24.179 -7.92186 12.0587
24.2177 -8.42037 12.0587
24.2568 -8.91883 12.0587
24.2964 -9.41726 12.0587
24.3365 -9.91565 12.0587
24.3768 -10.414 12.0587
24.4175 -10.9124 12.0587
24.4584 -11.4107 12.0587
24.4994 -11.909 12.0587
24.5406 -12.4073 12.0587
24.5818 -12.9056 12.0587
24.6231 -13.4039 12.0587
24.6643 -13.9022 12.0587
24.7054 -14.4005 12.0587
24.7465 -14.8988 12.0587
24.7874 -15.3971 12.0587
24.8282 -15.8955 12.0587
24.8689 -16.3938 12.0587
24.9096 -16.8922 12.0587
24.9501 -17.3905 12.0587
24.9905 -17.8889 12.0587
25.0308 -18.3873 12.0587
25.0709 -18.8856 12.0587
25.111 -19.384 12.0587
25.151 -19.8824 12.0587
25.1909 -20.3808 12.0587
25.2306 -20.8793 12.0587
25.2702 -21.3777 12.0587
25.3097 -21.8761 12.0587
25.349 -22.3746 12.0587
25.3882 -22.873 12.0587
25.4271 -23.3715 12.0587
25.4657 -23.87 12.0587
25.504 -24.3686 12.0587
25.5419 -24.8671 12.0587
25.5793 -25.3657 12.0587
25.6163 -25.8644 12.0587
25.6527 -26.363 12.0587
25.6885 -26.8617 12.0587
25.7236 -27.3605 12.0587
25.758 -27.8593 12.0587
25.7915 -28.3582 12.0587
25.8242 -28.8571 12.0587
25.8559 -29.3561 12.0587
25.8867 -29.8552 12.0587
25.9165 -30.3543 12.0587
25.9454 -30.8535 12.0587
25.9733 -31.3527 12.0587
26.0002 -31.8519 12.0587
26.0262 -32.3513 12.0587
26.0513 -32.8506 12.0587
26.0754 -33.35 12.0587
26.0987 -33.8495 12.0587
26.1211 -34.349 12.0587
26.1426 -34.8485 12.0587
26.1633 -35.3481 12.0587
26.1831 -35.8477 12.0587
26.2018 -36.3474 12.0587
26.2194 -36.8471 12.0587
26.2357 -37.3468 12.0587
26.2507 -37.8466 12.0587
26.2642 -38.3464 12.0587
26.2761 -38.8462 12.0587
26.2865 -39.3461 12.0587
26.295 -39.8461 12.0587
26.3017 -40.346 12.0587
26.3065 -40.846 12.0587
26.3092 -41.346 12.0587
26.3097 -41.846 12.0587
26.308 -42.346 12.0587
26.304 -42.846 12.0587
26.2976 -43.3459 12.0587
26.2887 -43.8458 12.0587
26.2773 -44.3457 12.0587
26.2634 -44.8455 12.0587
26.2468 -45.3452 12.0587
26.2276 -45.8449 12.0587
26.2058 -46.3444 12.0587
26.1813 -46.8438 12.0587
26.1541 -47.3431 12.0587
26.1243 -47.8422 12.0587
26.0918 -48.3411 12.0587
26.0567 -48.8399 12.0587
26.0189 -49.3384 12.0587
25.9784 -49.8368 12.0587
25.9352 -50.3349 12.0587
25.8894 -50.8328 12.0587
25.8408 -51.3305 12.0587
25.7895 -51.8278 12.0587
25.7354 -52.3249 12.0587
25.6786 -52.8216 12.0587
25.619 -53.3181 12.0587
25.5565 -53.8142 12.0587
25.4911 -54.3099 12.0587
25.4229 -54.8052 12.0587
25.3518 -55.3001 12.0587
25.2777 -55.7946 12.0587
25.2006 -56.2886 12.0587
25.1206 -56.7822 12.0587
25.0376 -57.2752 12.0587
24.9515 -57.7678 12.0587
24.8625 -58.2598 12.0587
24.7704 -58.7512 12.0587
24.6753 -59.2421 12.0587
24.577 -59.7323 12.0587
24.4756 -60.2219 12.0587
24.371 -60.7109 12.0587
24.263 -61.1991 12.0587
24.1517 -61.6865 12.0587
24.037 -62.1732 12.0587
23.9187 -62.659 12.0587
23.7967 -63.1439 12.0587
23.671 -63.6278 12.0587
23.5414 -64.1107 12.0587
23.4078 -64.5925 12.0587
23.27 -65.0732 12.0587
23.1278 -65.5525 12.0587
22.9812 -66.0306 12.0587
22.83 -66.5071 12.0587
22.674 -66.9822 12.0587
22.513 -67.4556 12.0587
22.347 -67.9272 12.0587
22.1758 -68.397 12.0587
21.9991 -68.8647 12.0587
21.8169 -69.3303 12.0587
21.629 -69.7936 12.0587
21.4352 -70.2545 12.0587
21.2353 -70.7129 12.0587
21.0293 -71.1684 12.0587
20.817 -71.6212 12.0587
20.5985 -72.0709 12.0587
20.3735 -72.5174 12.0587
20.1421 -72.9606 12.0587
19.9041 -73.4003 12.0587
19.6596 -73.8364 12.0587
19.4083 -74.2687 12.0587
19.1504 -74.6971 12.0587
18.8857 -75.1212 12.0587
18.6142 -75.5411 12.0587
18.3358 -75.9564 12.0587
18.0506 -76.3671 12.0587
17.7585 -76.7729 12.0587
17.4597 -77.1738 12.0587
17.1543 -77.5696 12.0587
16.8424 -77.9604 12.0587
16.5242 -78.3461 12.0587
16.1996 -78.7264 12.0587
15.8688 -79.1014 12.0587
15.5318 -79.4707 12.0587
15.1885 -79.8342 12.0587
14.8388 -80.1915 12.0587
14.4826 -80.5424 12.0587
14.1198 -80.8865 12.0587
13.7502 -81.2232 12.0587
13.3735 -81.552 12.0587
12.9895 -81.8722 12.0587
12.5981 -82.1833 12.0587
12.1991 -82.4846 12.0587
11.7926 -82.7757 12.0587
11.3786 -83.0561 12.0587
10.9573 -83.3254 12.0587
10.529 -83.5833 12.0587
10.0939 -83.8296 12.0587
9.65257 -84.0645 12.0587
9.20532 -84.2881 12.0587
8.75254 -84.5001 12.0587
8.29457 -84.7008 12.0587
7.83177 -84.89 12.0587
7.36452 -85.0679 12.0587
6.89322 -85.2348 12.0587
6.41823 -85.391 12.0587
5.93995 -85.5367 12.0587
5.45872 -85.6724 12.0587
4.97487 -85.7984 12.0587
4.48849 -85.9142 12.0587
3.99963 -86.0192 12.0587
3.50848 -86.1128 12.0587
3.01531 -86.1951 12.0587
2.52041 -86.2662 12.0587
2.02408 -86.3266 12.0587
1.52662 -86.3769 12.0587
1.02829 -86.4176 12.0587
0.52932 -86.4496 12.0587
0.0298953 -86.4734 12.0587
-0.469531 -86.4495 12.0587
-0.968497 -86.4175 12.0587
-1.46682 -86.3766 12.0587
-1.96428 -86.3263 12.0587
-2.4606 -86.2659 12.0587
-2.95549 -86.1947 12.0587
-3.44866 -86.1123 12.0587
-3.93979 -86.0187 12.0587
-4.42864 -85.9137 12.0587
-4.91501 -85.7978 12.0587
-5.39885 -85.6717 12.0587
-5.88006 -85.536 12.0587
-6.35833 -85.3902 12.0587
-6.83329 -85.234 12.0587
-7.30458 -85.067 12.0587
-7.7718 -84.889 12.0587
-8.23458 -84.6998 12.0587
-8.69253 -84.4991 12.0587
-9.14528 -84.2869 12.0587
-9.5925 -84.0634 12.0587
-10.0338 -83.8284 12.0587
-10.4689 -83.582 12.0587
-10.8972 -83.324 12.0587
-11.3184 -83.0547 12.0587
-11.7324 -82.7743 12.0587
-12.1388 -82.4831 12.0587
-12.5377 -82.1817 12.0587
-12.9291 -81.8706 12.0587
-13.3131 -81.5503 12.0587
-13.6898 -81.2215 12.0587
-14.0594 -80.8848 12.0587
-14.4221 -80.5407 12.0587
-14.7782 -80.1897 12.0587
-15.1279 -79.8323 12.0587
-15.4712 -79.4688 12.0587
-15.8082 -79.0995 12.0587
-16.139 -78.7245 12.0587
-16.4635 -78.3441 12.0587
-16.7817 -77.9585 12.0587
-17.0935 -77.5676 12.0587
-17.3989 -77.1717 12.0587
-17.6977 -76.7709 12.0587
-17.9898 -76.365 12.0587
-18.2749 -75.9543 12.0587
-18.5533 -75.539 12.0587
-18.8247 -75.1191 12.0587
-19.0894 -74.6949 12.0587
-19.3473 -74.2665 12.0587
-19.5985 -73.8342 12.0587
-19.843 -73.3981 12.0587
-20.081 -72.9584 12.0587
-20.3124 -72.5151 12.0587
-20.5373 -72.0686 12.0587
-20.7558 -71.6189 12.0587
-20.968 -71.1661 12.0587
-21.174 -70.7105 12.0587
-21.3738 -70.2522 12.0587
-21.5676 -69.7913 12.0587
-21.7555 -69.328 12.0587
-21.9377 -68.8623 12.0587
-22.1143 -68.3946 12.0587
-22.2856 -67.9248 12.0587
-22.4515 -67.4532 12.0587
-22.6124 -66.9798 12.0587
-22.7684 -66.5047 12.0587
-22.9196 -66.0281 12.0587
-23.0662 -65.5501 12.0587
-23.2083 -65.0707 12.0587
-23.3461 -64.5901 12.0587
-23.4798 -64.1083 12.0587
-23.6093 -63.6254 12.0587
-23.735 -63.1414 12.0587
-23.857 -62.6565 12.0587
-23.9752 -62.1707 12.0587
-24.09 -61.6841 12.0587
-24.2013 -61.1966 12.0587
-24.3092 -60.7084 12.0587
-24.4138 -60.2195 12.0587
-24.5152 -59.7298 12.0587
-24.6135 -59.2396 12.0587
-24.7086 -58.7487 12.0587
-24.8006 -58.2573 12.0587
-24.8897 -57.7653 12.0587
-24.9757 -57.2727 12.0587
-25.0587 -56.7796 12.0587
-25.1387 -56.2861 12.0587
-25.2157 -55.7921 12.0587
-25.2898 -55.2976 12.0587
-25.3609 -54.8027 12.0587
-25.4292 -54.3074 12.0587
-25.4945 -53.8116 12.0587
-25.5569 -53.3155 12.0587
-25.6166 -52.8191 12.0587
-25.6734 -52.3224 12.0587
-25.7274 -51.8253 12.0587
-25.7787 -51.3279 12.0587
-25.8273 -50.8303 12.0587
-25.8731 -50.3324 12.0587
-25.9163 -49.8343 12.0587
-25.9567 -49.3359 12.0587
-25.9945 -48.8373 12.0587
-26.0297 -48.3386 12.0587
-26.0621 -47.8396 12.0587
-26.092 -47.3405 12.0587
-26.1191 -46.8412 12.0587
-26.1436 -46.3419 12.0587
-26.1654 -45.8423 12.0587
-26.1846 -45.3427 12.0587
-26.2011 -44.843 12.0587
-26.2151 -44.3432 12.0587
-26.2264 -43.8433 12.0587
-26.2353 -43.3434 12.0587
-26.2417 -42.8434 12.0587
-26.2457 -42.3434 12.0587
-26.2474 -41.8434 12.0587
-26.2468 -41.3434 12.0587
-26.2441 -40.8435 12.0587
-26.2393 -40.3435 12.0587
-26.2326 -39.8435 12.0587
-26.2241 -39.3436 12.0587
-26.2138 -38.8437 12.0587
-26.2018 -38.3438 12.0587
-26.1883 -37.844 12.0587
-26.1733 -37.3443 12.0587
-26.157 -36.8445 12.0587
-26.1394 -36.3448 12.0587
-26.1207 -35.8452 12.0587
-26.1009 -35.3456 12.0587
-26.0802 -34.846 12.0587
-26.0586 -34.3465 12.0587
-26.0363 -33.847 12.0587
-26.013 -33.3475 12.0587
-25.9888 -32.8481 12.0587
-25.9638 -32.3487 12.0587
-25.9378 -31.8494 12.0587
-25.9108 -31.3501 12.0587
-25.8829 -30.8509 12.0587
-25.854 -30.3517 12.0587
-25.8242 -29.8526 12.0587
-25.7934 -29.3536 12.0587
-25.7617 -28.8546 12.0587
-25.729 -28.3557 12.0587
-25.6955 -27.8568 12.0587
-25.6611 -27.358 12.0587
-25.626 -26.8592 12.0587
-25.5902 -26.3605 12.0587
-25.5538 -25.8618 12.0587
-25.5168 -25.3632 12.0587
-25.4793 -24.8646 12.0587
-25.4414 -24.366 12.0587
-25.4032 -23.8675 12.0587
-25.3645 -23.369 12.0587
-25.3256 -22.8705 12.0587
-25.2865 -22.372 12.0587
-25.2472 -21.8736 12.0587
-25.2077 -21.3751 12.0587
-25.1681 -20.8767 12.0587
-25.1283 -20.3783 12.0587
-25.0885 -19.8799 12.0587
-25.0485 -19.3815 12.0587
-25.0084 -18.8831 12.0587
-24.9682 -18.3847 12.0587
-24.9279 -17.8863 12.0587
-24.8875 -17.388 12.0587
-24.847 -16.8896 12.0587
-24.8064 -16.3913 12.0587
-24.7657 -15.8929 12.0587
-24.7249 -15.3946 12.0587
-24.6839 -14.8963 12.0587
-24.6429 -14.398 12.0587
-24.6017 -13.8997 12.0587
-24.5605 -13.4014 12.0587
-24.5193 -12.9031 12.0587
-24.478 -12.4048 12.0587
-24.4369 -11.9065 12.0587
-24.3958 -11.4082 12.0587
-24.355 -10.9098 12.0587
-24.3143 -10.4115 12.0587
-24.2739 -9.91312 12.0587
-24.2339 -9.41473 12.0587
-24.1943 -8.9163 12.0587
-24.1552 -8.41783 12.0587
-24.1165 -7.91933 12.0587
-24.0783 -7.42079 12.0587
-24.0405 -6.92222 12.0587
-24.003 -6.42363 12.0587
-23.9656 -5.92503 12.0587
-23.9284 -5.42642 12.0587
-23.8912 -4.9278 12.0587
-23.8539 -4.42919 12.0587
-23.8165 -3.93059 12.0587
-23.7789 -3.43201 12.0587
-23.741 -2.93345 12.0587
-23.7027 -2.43492 12.0587
-23.6641 -1.93641 12.0587
-23.6255 -1.4379 12.0587
-23.5871 -0.939381 12.0587
-23.5491 -0.440824 12.0587
-23.5117 0.0577758 12.0587
-23.4751 0.556432 12.0587
-23.4394 1.05516 12.0587
-23.4048 1.55396 12.0587
-23.3714 2.05284 12.0587
-23.3394 2.55181 12.0587
-23.3088 3.05088 12.0587
-23.2798 3.55003 12.0587
-23.2524 4.04928 12.0587
-23.2265 4.54861 12.0587
-23.202 5.04801 12.0587
-23.1788 5.54747 12.0587
-23.1568 6.04699 12.0587
-23.1359 6.54655 12.0587
-23.116 7.04616 12.0587
-23.0971 7.5458 12.0587
-23.079 8.04547 12.0587
-23.0617 8.54517 12.0587
-23.0452 9.0449 12.0587
-23.0293 9.54465 12.0587
-23.0141 10.0444 12.0587
-22.9995 10.5442 12.0587
-22.9854 11.044 12.0587
-22.9717 11.5438 12.0587
-22.9585 12.0436 12.0587
-22.9456 12.5435 12.0587
-22.9331 13.0433 12.0587
-22.9207 13.5432 12.0587
-22.9086 14.043 12.0587
-22.8965 14.5429 12.0587
-22.8846 15.0427 12.0587
-22.8726 15.5426 12.0587
-22.8605 16.0424 12.0587
-22.8483 16.5423 12.0587
-22.8359 17.0421 12.0587
-22.8232 17.542 12.0587
-22.8101 18.0418 12.0587
-22.7967 18.5416 12.0587
-22.7828 19.0414 12.0587
-22.7685 19.5412 12.0587
-22.7538 20.041 12.0587
-22.7387 20.5408 12.0587
-22.7232 21.0405 12.0587
-22.7073 21.5403 12.0587
-22.6911 22.04 12.0587
-22.6745 22.5398 12.0587
-22.6575 23.0395 12.0587
-22.6402 23.5392 12.0587
-22.6226 24.0389 12.0587
-22.6046 24.5385 12.0587
-22.5862 25.0382 12.0587
-22.5675 25.5378 12.0587
-22.5484 26.0375 12.0587
-22.5288 26.5371 12.0587
-22.5085 27.0367 12.0587
-22.4876 27.5362 12.0587
-22.4659 28.0358 12.0587
-22.4433 28.5353 12.0587
-22.4199 29.0347 12.0587
-22.3955 29.5341 12.0587
-22.3703 30.0335 12.0587
-22.3441 30.5328 12.0587
-22.317 31.0321 12.0587
-22.2891 31.5313 12.0587
-22.2605 32.0305 12.0587
-22.2313 32.5296 12.0587
-22.2015 33.0287 12.0587
-22.1712 33.5278 12.0587
-22.1406 34.0269 12.0587
-22.1095 34.5259 12.0587
-22.0782 35.0249 12.0587
-22.0467 35.5239 12.0587
-22.0149 36.0229 12.0587
-21.9829 36.5219 12.0587
-21.9509 37.0209 12.0587
-21.9187 37.5198 12.0587
-21.8864 38.0188 12.0587
-21.8541 38.5177 12.0587
-21.8217 39.0167 12.0587
-21.7891 39.5156 12.0587
-21.7562 40.0145 12.0587
-21.723 40.5134 12.0587
-21.6895 41.0123 12.0587
-21.6555 41.5111 12.0587
-21.6211 42.01 12.0587
-21.5861 42.5087 12.0587
-21.5506 43.0075 12.0587
-21.5144 43.5062 12.0587
-21.4776 44.0048 12.0587
-21.4401 44.5034 12.0587
-21.4018 45.0019 12.0587
-21.3627 45.5004 12.0587
-21.3229 45.9988 12.0587
-21.2823 46.4972 12.0587
-21.241 46.9955 12.0587
-21.1991 47.4937 12.0587
-21.1565 47.9919 12.0587
-21.1133 48.49 12.0587
-21.0694 48.9881 12.0587
-21.0249 49.4861 12.0587
-20.9798 49.984 12.0587
-20.934 50.482 12.0587
-20.8876 50.9798 12.0587
-20.8406 51.4776 12.0587
-20.793 51.9753 12.0587
-20.7447 52.473 12.0587
-20.6958 52.9706 12.0587
-20.6461 53.4681 12.0587
-20.5957 53.9655 12.0587
-20.5444 54.4629 12.0587
-20.4922 54.9602 12.0587
-20.439 55.4573 12.0587
-20.3848 55.9544 12.0587
-20.3293 56.4513 12.0587
-20.2724 56.9481 12.0587
-20.2141 57.4446 12.0587
-20.1542 57.941 12.0587
-20.0924 58.4372 12.0587
-20.0286 58.9331 12.0587
-19.9623 59.4287 12.0587
-19.8934 59.9239 12.0587
-19.8215 60.4187 12.0587
-19.7462 60.913 12.0587
-19.6672 61.4068 12.0587
-19.5844 61.8998 12.0587
-19.4976 62.3923 12.0587
-19.4068 62.8839 12.0587
-19.3121 63.3749 12.0587
-19.2136 63.8651 12.0587
-19.1112 64.3545 12.0587
-19.0046 64.843 12.0587
-18.8935 65.3305 12.0587
-18.778 65.817 12.0587
-18.6577 66.3023 12.0587
-18.5326 66.7864 12.0587
-18.4027 67.2692 12.0587
-18.2679 67.7507 12.0587
-18.1281 68.2307 12.0587
-17.9834 68.7093 12.0587
-17.834 69.1865 12.0587
-17.6799 69.6622 12.0587
-17.5214 70.1363 12.0587
-17.3583 70.609 12.0587
-17.1908 71.0801 12.0587
-17.0188 71.5496 12.0587
-16.8423 72.0174 12.0587
-16.6611 72.4834 12.0587
-16.4753 72.9476 12.0587
-16.2845 73.4098 12.0587
-16.0887 73.8698 12.0587
-15.8877 74.3276 12.0587
-15.6815 74.7832 12.0587
-15.4702 75.2363 12.0587
-15.2538 75.6871 12.0587
-15.0322 76.1353 12.0587
-14.8054 76.5809 12.0587
-14.5732 77.0237 12.0587
-14.3355 77.4636 12.0587
-14.0922 77.9004 12.0587
-13.843 78.3338 12.0587
-13.5876 78.7637 12.0587
-13.3253 79.1893 12.0587
-13.0552 79.6101 12.0587
-12.7766 80.0253 12.0587
-12.4887 80.434 12.0587
-12.1907 80.8356 12.0587
-11.8821 81.2289 12.0587
-11.5624 81.6133 12.0587
-11.2312 81.9879 12.0587
-10.8888 82.3522 12.0587
-10.5356 82.7061 12.0587
-10.1724 83.0497 12.0587
-9.79952 83.3828 12.0587
-9.41751 83.7054 12.0587
-9.02674 84.0173 12.0587
-8.62755 84.3183 12.0587
-8.2202 84.6082 12.0587
-7.80489 84.8866 12.0587
-7.38173 85.1529 12.0587
-6.95087 85.4066 12.0587
-6.5125 85.647 12.0587
-6.0668 85.8736 12.0587
-5.61402 86.0856 12.0587
-5.15442 86.2825 12.0587
-4.68851 86.4639 12.0587
-4.21709 86.6304 12.0587
-3.74088 86.7828 12.0587
-3.26056 86.9216 12.0587
-2.77673 87.0477 12.0587
-2.28994 87.1618 12.0587
-1.80027 87.2628 12.0587
-1.30754 87.3476 12.0587
-0.811929 87.4135 12.0587
-0.314069 87.4593 12.0587

0.678248 109.518 10.0354
1.67709 109.474 10.0354
2.67217 109.376 10.0354
3.66141 109.23 10.0354
4.6435 109.042 10.0354
5.61723 108.815 10.0354
6.58137 108.55 10.0354
7.53498 108.249 10.0354
8.47691 107.913 10.0354
9.40513 107.541 10.0354
10.3177 107.133 10.0354
11.2126 106.687 10.0354
12.0884 106.204 10.0354
12.9442 105.687 10.0354
13.7808 105.139 10.0354
14.5976 104.562 10.0354
15.3938 103.957 10.0354
16.1671 103.323 10.0354
16.9141 102.659 10.0354
17.6318 101.962 10.0354
18.3188 101.236 10.0354
18.9745 100.481 10.0354
19.5987 99.6997 10.0354
20.1921 98.8949 10.0354
20.7555 98.0688 10.0354
21.2878 97.2224 10.0354
21.7892 96.3572 10.0354
22.2607 95.4754 10.0354
22.7044 94.5792 10.0354
23.123 93.6711 10.0354
23.5193 92.753 10.0354
23.8953 91.8264 10.0354
24.2523 90.8923 10.0354
24.5912 89.9515 10.0354
24.9123 89.0045 10.0354
25.2154 88.0515 10.0354
25.5002 87.0929 10.0354
25.7667 86.1291 10.0354
26.0153 85.1605 10.0354
26.2466 84.1877 10.0354
26.4616 83.211 10.0354
26.6609 82.2311 10.0354
26.8453 81.2483 10.0354
27.015 80.2628 10.0354
27.1705 79.275 10.0354
27.312 78.285 10.0354
27.44 77.2933 10.0354
27.556 76.3 10.0354
27.6613 75.3056 10.0354
27.7572 74.3102 10.0354
27.8451 73.3141 10.0354
27.926 72.3174 10.0354
28.0006 71.3202 10.0354
28.0693 70.3225 10.0354
28.1326 69.3245 10.0354
28.1911 68.3262 10.0354
28.2455 67.3277 10.0354
28.2964 66.329 10.0354
28.3447 65.3302 10.0354
28.3906 64.3312 10.0354
28.4348 63.3322 10.0354
28.4777 62.3331 10.0354
28.5195 61.334 10.0354
28.5602 60.3348 10.0354
28.5989 59.3356 10.0354
28.6347 58.3362 10.0354
28.6666 57.3367 10.0354
28.6937 56.3371 10.0354
28.7153 55.3373 10.0354
28.7317 54.3375 10.0354
28.7442 53.3375 10.0354
28.7544 52.3376 10.0354
28.7635 51.3376 10.0354
28.773 50.3377 10.0354
28.784 49.3377 10.0354
28.7973 48.3378 10.0354
28.8119 47.3379 10.0354
28.8268 46.3381 10.0354
28.8408 45.3382 10.0354
28.8526 44.3382 10.0354
28.8608 43.3383 10.0354
28.8641 42.3383 10.0354
28.8626 41.3383 10.0354
28.8571 40.3383 10.0354
28.8487 39.3383 10.0354
28.8388 38.3384 10.0354
28.8288 37.3384 10.0354
28.8198 36.3385 10.0354
28.8123 35.3385 10.0354
28.8068 34.3385 10.0354
28.8035 33.3385 10.0354
28.8028 32.3385 10.0354
28.8049 31.3385 10.0354
28.8099 30.3385 10.0354
28.8178 29.3386 10.0354
28.8285 28.3386 10.0354
28.842 27.3387 10.0354
28.8583 26.3388 10.0354
28.8771 25.339 10.0354
28.8984 24.3392 10.0354
28.9218 23.3395 10.0354
28.947 22.3398 10.0354
28.9737 21.3402 10.0354
29.0019 20.3406 10.0354
29.0313 19.341 10.0354
29.0618 18.3415 10.0354
29.0936 17.342 10.0354
29.1269 16.3425 10.0354
29.1619 15.3432 10.0354
29.1989 14.3438 10.0354
29.2381 13.3446 10.0354
29.2797 12.3455 10.0354
29.3239 11.3465 10.0354
29.3705 10.3475 10.0354
29.4195 9.34874 10.0354
29.4707 8.35006 10.0354
29.5242 7.35149 10.0354
29.58 6.35304 10.0354
29.6381 5.35473 10.0354
29.6988 4.35657 10.0354
29.7623 3.3586 10.0354
29.8289 2.36082 10.0354
29.8987 1.36326 10.0354
29.9715 0.365908 10.0354
30.0471 -0.631225 10.0354
30.1254 -1.62815 10.0354
30.2064 -2.62486 10.0354
30.2902 -3.62135 10.0354
30.3768 -4.6176 10.0354
30.4662 -5.6136 10.0354
30.5584 -6.60933 10.0354
30.6538 -7.60477 10.0354
30.7526 -8.59988 10.0354
30.855 -9.59462 10.0354
30.9616 -10.5889 10.0354
31.0726 -11.5827 10.0354
31.1886 -12.576 10.0354
31.3101 -13.5686 10.0354
31.4371 -14.5605 10.0354
31.5697 -15.5516 10.0354
31.7077 -16.5421 10.0354
31.8508 -17.5318 10.0354
31.9986 -18.5208 10.0354
32.1506 -19.5092 10.0354
32.3061 -20.497 10.0354
32.4646 -21.4844 10.0354
32.6257 -22.4713 10.0354
32.789 -23.4579 10.0354
32.9542 -24.4442 10.0354
33.121 -25.4301 10.0354
33.2892 -26.4159 10.0354
33.4584 -27.4015 10.0354
33.6285 -28.3869 10.0354
33.7993 -29.3722 10.0354
33.9706 -30.3574 10.0354
34.1421 -31.3426 10.0354
34.3136 -32.3278 10.0354
34.485 -33.313 10.0354
34.6562 -34.2982 10.0354
34.8274 -35.2835 10.0354
34.9986 -36.2687 10.0354
35.1698 -37.2539 10.0354
35.3412 -38.2392 10.0354
35.5126 -39.2244 10.0354
35.6835 -40.2096 10.0354
35.8529 -41.1952 10.0354
36.0197 -42.1812 10.0354
36.1826 -43.1678 10.0354
36.3402 -44.1553 10.0354
36.4923 -45.1437 10.0354
36.6391 -46.1328 10.0354
36.7809 -47.1227 10.0354
36.9182 -48.1133 10.0354
37.0512 -49.1044 10.0354
37.179 -50.0962 10.0354
37.3005 -51.0888 10.0354
37.4151 -52.0822 10.0354
37.5223 -53.0764 10.0354
37.6221 -54.0714 10.0354
37.7161 -55.067 10.0354
37.806 -56.0629 10.0354
37.8929 -57.0592 10.0354
37.9782 -58.0555 10.0354
38.0629 -59.0519 10.0354
38.1471 -60.0484 10.0354
38.2297 -61.0449 10.0354
38.3098 -62.0417 10.0354
38.3863 -63.0388 10.0354
38.4581 -64.0362 10.0354
38.5241 -65.034 10.0354
38.5832 -66.0323 10.0354
38.6345 -67.031 10.0354
38.6774 -68.0301 10.0354
38.7114 -69.0295 10.0354
38.7358 -70.0292 10.0354
38.7503 -71.0291 10.0354
38.7542 -72.029 10.0354
38.7471 -73.029 10.0354
38.7281 -74.0288 10.0354
38.6963 -75.0283 10.0354
38.6503 -76.0272 10.0354
38.5888 -77.0253 10.0354
38.5097 -78.0222 10.0354
38.4112 -79.0173 10.0354
38.2925 -80.0102 10.0354
38.1537 -81.0005 10.0354
37.995 -81.9878 10.0354
37.8166 -82.9718 10.0354
37.6188 -83.952 10.0354
37.4014 -84.9281 10.0354
37.1629 -85.8992 10.0354
36.901 -86.8643 10.0354
36.613 -87.8219 10.0354
36.2958 -88.7702 10.0354
35.946 -89.7069 10.0354
35.5603 -90.6295 10.0354
35.1357 -91.5348 10.0354
34.6699 -92.4196 10.0354
34.1624 -93.2811 10.0354
33.6171 -94.1193 10.0354
33.0397 -94.9357 10.0354
32.437 -95.7336 10.0354
31.8128 -96.5148 10.0354
31.1665 -97.2778 10.0354
30.4974 -98.0209 10.0354
29.8044 -98.7418 10.0354
29.0868 -99.4382 10.0354
28.3442 -100.108 10.0354
27.5769 -100.749 10.0354
26.7859 -101.361 10.0354
25.9744 -101.945 10.0354
25.1458 -102.505 10.0354
24.3026 -103.042 10.0354
23.446 -103.558 10.0354
22.5743 -104.048 10.0354
21.6865 -104.508 10.0354
20.7835 -104.938 10.0354
19.8674 -105.339 10.0354
18.9407 -105.715 10.0354
18.0049 -106.067 10.0354
17.0608 -106.397 10.0354
16.1088 -106.703 10.0354
15.1495 -106.985 10.0354
14.1835 -107.243 10.0354
13.2116 -107.479 10.0354
12.2347 -107.692 10.0354
11.2534 -107.885 10.0354
10.2687 -108.059 10.0354
9.28117 -108.216 10.0354
8.2914 -108.359 10.0354
7.29978 -108.488 10.0354
6.30641 -108.603 10.0354
5.31131 -108.701 10.0354
4.31465 -108.783 10.0354
3.31665 -108.846 10.0354
2.31757 -108.888 10.0354
1.31782 -108.91 10.0354
0.317834 -108.914 10.0354
-0.682153 -108.914 10.0354
-1.68208 -108.903 10.0354
-2.6816 -108.873 10.0354
-3.68027 -108.822 10.0354
-4.67772 -108.75 10.0354
-5.67374 -108.661 10.0354
-6.66811 -108.556 10.0354
-7.66074 -108.434 10.0354
-8.65159 -108.3 10.0354
-9.64047 -108.151 10.0354
-10.6269 -107.987 10.0354
-11.6102 -107.805 10.0354
-12.5898 -107.604 10.0354
-13.5646 -107.381 10.0354
-14.5341 -107.136 10.0354
-15.4973 -106.867 10.0354
-16.4536 -106.575 10.0354
-17.4023 -106.259 10.0354
-18.3429 -105.919 10.0354
-19.2749 -105.557 10.0354
-20.1973 -105.171 10.0354
-21.1082 -104.758 10.0354
-22.0049 -104.316 10.0354
-22.8858 -103.843 10.0354
-23.7508 -103.341 10.0354
-24.6017 -102.816 10.0354
-25.4389 -102.269 10.0354
-26.2605 -101.699 10.0354
-27.0637 -101.103 10.0354
-27.8449 -100.479 10.0354
-28.6017 -99.8255 10.0354
-29.3336 -99.1442 10.0354
-30.0407 -98.4371 10.0354
-30.7234 -97.7065 10.0354
-31.3826 -96.9546 10.0354
-32.0194 -96.1836 10.0354
-32.6345 -95.3952 10.0354
-33.2272 -94.5898 10.0354
-33.7917 -93.7645 10.0354
-34.3215 -92.9164 10.0354
-34.8115 -92.0448 10.0354
-35.2594 -91.1508 10.0354
-35.6671 -90.2378 10.0354
-36.0371 -89.3088 10.0354
-36.3726 -88.3668 10.0354
-36.6769 -87.4143 10.0354
-36.9534 -86.4533 10.0354
-37.2051 -85.4855 10.0354
-37.4343 -84.5122 10.0354
-37.6432 -83.5343 10.0354
-37.8327 -82.5524 10.0354
-38.0028 -81.567 10.0354
-38.153 -80.5784 10.0354
-38.2833 -79.5869 10.0354
-38.3934 -78.593 10.0354
-38.4834 -77.5971 10.0354
-38.5547 -76.5996 10.0354
-38.6094 -75.6011 10.0354
-38.6492 -74.6019 10.0354
-38.6754 -73.6023 10.0354
-38.6892 -72.6024 10.0354
-38.6915 -71.6024 10.0354
-38.683 -70.6024 10.0354
-38.6642 -69.6026 10.0354
-38.6357 -68.603 10.0354
-38.5978 -67.6038 10.0354
-38.5512 -66.6048 10.0354
-38.4966 -65.6063 10.0354
-38.4344 -64.6083 10.0354
-38.3658 -63.6106 10.0354
-38.2919 -62.6134 10.0354
-38.2137 -61.6164 10.0354
-38.1324 -60.6197 10.0354
-38.0489 -59.6232 10.0354
-37.9645 -58.6268 10.0354
-37.8796 -57.6304 10.0354
-37.7938 -56.6341 10.0354
-37.7057 -55.638 10.0354
-37.6143 -54.6422 10.0354
-37.518 -53.6468 10.0354
-37.4152 -52.6521 10.0354
-37.3048 -51.6582 10.0354
-37.1871 -50.6652 10.0354
-37.0628 -49.6729 10.0354
-36.9327 -48.6814 10.0354
-36.7978 -47.6906 10.0354
-36.6586 -46.7003 10.0354
-36.5148 -45.7107 10.0354
-36.3658 -44.7219 10.0354
-36.2113 -43.7339 10.0354
-36.0513 -42.7468 10.0354
-35.8866 -41.7604 10.0354
-35.7185 -40.7747 10.0354
-35.5483 -39.7892 10.0354
-35.3771 -38.804 10.0354
-35.2057 -37.8188 10.0354
-35.0345 -36.8336 10.0354
-34.8633 -35.8484 10.0354
-34.6921 -34.8631 10.0354
-34.5208 -33.8779 10.0354
-34.3495 -32.8927 10.0354
-34.1781 -31.9075 10.0354
-34.0066 -30.9223 10.0354
-33.8352 -29.9371 10.0354
-33.6641 -28.9518 10.0354
-33.4935 -27.9665 10.0354
-33.3238 -26.981 10.0354
-33.1549 -25.9954 10.0354
-32.9873 -25.0095 10.0354
-32.8212 -24.0234 10.0354
-32.6567 -23.037 10.0354
-32.4943 -22.0503 10.0354
-32.3343 -21.0632 10.0354
-32.177 -20.0756 10.0354
-32.023 -19.0876 10.0354
-31.8727 -18.0989 10.0354
-31.7268 -17.1096 10.0354
-31.5859 -16.1196 10.0354
-31.4501 -15.1289 10.0354
-31.3199 -14.1374 10.0354
-31.1953 -13.1452 10.0354
-31.0761 -12.1523 10.0354
-30.9623 -11.1588 10.0354
-30.8533 -10.1648 10.0354
-30.7485 -9.17027 10.0354
-30.6477 -8.17536 10.0354
-30.5504 -7.1801 10.0354
-30.4564 -6.18453 10.0354
-30.3653 -5.18868 10.0354
-30.2772 -4.19258 10.0354
-30.1918 -3.19623 10.0354
-30.1092 -2.19965 10.0354
-30.0293 -1.20285 10.0354
-29.9521 -0.205827 10.0354
-29.8777 0.7914 10.0354
-29.8062 1.78884 10.0354
-29.7378 2.7865 10.0354
-29.6725 3.78436 10.0354
-29.6102 4.78242 10.0354
-29.5507 5.78064 10.0354
-29.4936 6.77901 10.0354
-29.4388 7.77751 10.0354
-29.3863 8.77613 10.0354
-29.336 9.77487 10.0354
-29.288 10.7737 10.0354
-29.2424 11.7727 10.0354
-29.1993 12.7718 10.0354
-29.1587 13.7709 10.0354
-29.1205 14.7702 10.0354
-29.0844 15.7695 10.0354
-29.0501 16.769 10.0354
-29.0175 17.7684 10.0354
-28.9863 18.7679 10.0354
-28.9563 19.7675 10.0354
-28.9274 20.7671 10.0354
-28.8998 21.7667 10.0354
-28.8737 22.7663 10.0354
-28.8492 23.766 10.0354
-28.8267 24.7658 10.0354
-28.8064 25.7656 10.0354
-28.7887 26.7654 10.0354
-28.7736 27.7653 10.0354
-28.7612 28.7652 10.0354
-28.7517 29.7652 10.0354
-28.745 30.7652 10.0354
-28.7413 31.7652 10.0354
-28.7404 32.7652 10.0354
-28.7422 33.7652 10.0354
-28.7466 34.7651 10.0354
-28.753 35.7651 10.0354
-28.7612 36.7651 10.0354
-28.7707 37.765 10.0354
-28.7808 38.765 10.0354
-28.7902 39.7649 10.0354
-28.7975 40.7649 10.0354
-28.8014 41.7649 10.0354
-28.801 42.7649 10.0354
-28.7955 43.7649 10.0354
-28.7856 44.7648 10.0354
-28.7727 45.7648 10.0354
-28.7582 46.7647 10.0354
-28.7432 47.7645 10.0354
-28.7291 48.7644 10.0354
-28.7167 49.7644 10.0354
-28.7065 50.7643 10.0354
-28.6973 51.7643 10.0354
-28.6879 52.7642 10.0354
-28.6769 53.7642 10.0354
-28.663 54.7641 10.0354
-28.6445 55.7639 10.0354
-28.6204 56.7636 10.0354
-28.5912 57.7632 10.0354
-28.5575 58.7626 10.0354
-28.5204 59.7619 10.0354
-28.4807 60.7611 10.0354
-28.4394 61.7603 10.0354
-28.3972 62.7594 10.0354
-28.3538 63.7585 10.0354
-28.3089 64.7574 10.0354
-28.2621 65.7563 10.0354
-28.2127 66.7551 10.0354
-28.1604 67.7538 10.0354
-28.1044 68.7522 10.0354
-28.0439 69.7504 10.0354
-27.9784 70.7482 10.0354
-27.9072 71.7457 10.0354
-27.8299 72.7427 10.0354
-27.7462 73.7392 10.0354
-27.6551 74.735 10.0354
-27.5553 75.73 10.0354
-27.4456 76.724 10.0354
-27.3246 77.7166 10.0354
-27.191 78.7076 10.0354
-27.0436 79.6967 10.0354
-26.882 80.6836 10.0354
-26.7061 81.6679 10.0354
-26.5154 82.6496 10.0354
-26.3095 83.6281 10.0354
-26.0876 84.6032 10.0354
-25.849 85.5743 10.0354
-25.5929 86.5409 10.0354
-25.3186 87.5026 10.0354
-25.026 88.4588 10.0354
-24.7152 89.4092 10.0354
-24.3865 90.3537 10.0354
-24.0399 91.2917 10.0354
-23.6749 92.2227 10.0354
-23.2904 93.1458 10.0354
-22.8849 94.0598 10.0354
-22.456 94.9631 10.0354
-22.0008 95.8535 10.0354
-21.5167 96.7285 10.0354
-21.0022 97.5859 10.0354
-20.4565 98.4238 10.0354
-19.8803 99.241 10.0354
-19.2738 100.036 10.0354
-18.6362 100.806 10.0354
-17.9672 101.549 10.0354
-17.2669 102.263 10.0354
-16.5365 102.946 10.0354
-15.7778 103.597 10.0354
-14.9944 104.219 10.0354
-14.1892 104.812 10.0354
-13.3639 105.376 10.0354
-12.5191 105.911 10.0354
-11.6548 106.414 10.0354
-10.7707 106.881 10.0354
-9.86804 107.312 10.0354
-8.94858 107.705 10.0354
-8.01426 108.061 10.0354
-7.06713 108.382 10.0354
-6.10893 108.667 10.0354
-5.14056 108.917 10.0354
-4.16309 109.127 10.0354
-3.17783 109.298 10.0354
-2.18585 109.424 10.0354
-1.18888 109.5 10.0354
-0.18941 109.501 10.0354

0.038095 129.317 8.03934
1.03786 129.3 8.03934
2.03592 129.238 8.03934
3.03151 129.145 8.03934
4.02508 129.032 8.03934
5.01706 128.905 8.03934
6.0078 128.77 8.03934
6.99721 128.625 8.03934
7.98435 128.465 8.03934
8.96789 128.284 8.03934
9.94595 128.076 8.03934
10.916 127.834 8.03934
11.8766 127.556 8.03934
12.8273 127.246 8.03934
13.7692 126.91 8.03934
14.7039 126.554 8.03934
15.6315 126.181 8.03934
16.5519 125.79 8.03934
17.4641 125.38 8.03934
18.3673 124.951 8.03934
19.26 124.501 8.03934
20.1409 124.027 8.03934
21.0099 123.533 8.03934
21.8668 123.017 8.03934
22.7118 122.482 8.03934
23.5447 121.929 8.03934
24.3655 121.358 8.03934
25.1735 120.769 8.03934
25.9661 120.159 8.03934
26.7403 119.526 8.03934
27.4934 118.868 8.03934
28.2231 118.185 8.03934
28.9275 117.475 8.03934
29.6062 116.741 8.03934
30.2613 115.985 8.03934
30.8945 115.211 8.03934
31.5067 114.42 8.03934
32.0986 113.614 8.03934
32.6699 112.794 8.03934
33.2197 111.958 8.03934
33.7462 111.108 8.03934
34.2476 110.243 8.03934
34.7233 109.364 8.03934
35.1733 108.471 8.03934
35.5988 107.566 8.03934
36.0016 106.65 8.03934
36.3823 105.726 8.03934
36.7408 104.792 8.03934
37.077 103.85 8.03934
37.3902 102.901 8.03934
37.6793 101.944 8.03934
37.9436 100.979 8.03934
38.1835 100.008 8.03934
38.3999 99.0321 8.03934
38.5939 98.0511 8.03934
38.7664 97.0661 8.03934
38.9187 96.0778 8.03934
39.0515 95.0867 8.03934
39.1645 94.0931 8.03934
39.2583 93.0975 8.03934
39.3337 92.1004 8.03934
39.3923 91.1021 8.03934
39.4358 90.1031 8.03934
39.4659 89.1035 8.03934
39.4839 88.1037 8.03934
39.4908 87.1037 8.03934
39.4869 86.1037 8.03934
39.4723 85.1039 8.03934
39.4469 84.1042 8.03934
39.4103 83.1049 8.03934
39.3619 82.106 8.03934
39.3023 81.1078 8.03934
39.2321 80.1103 8.03934
39.1526 79.1135 8.03934
39.0647 78.1173 8.03934
38.9696 77.1219 8.03934
38.8689 76.1269 8.03934
38.7637 75.1325 8.03934
38.6554 74.1384 8.03934
38.5448 73.1445 8.03934
38.4333 72.1507 8.03934
38.3221 71.1569 8.03934
38.2125 70.163 8.03934
38.106 69.1687 8.03934
38.0028 68.174 8.03934
37.9018 67.1791 8.03934
37.8019 66.1841 8.03934
37.7016 65.1892 8.03934
37.5995 64.1944 8.03934
37.4945 63.1999 8.03934
37.3874 62.2057 8.03934
37.2797 61.2115 8.03934
37.1725 60.2172 8.03934
37.0669 59.2228 8.03934
36.9635 58.2282 8.03934
36.8628 57.2333 8.03934
36.765 56.2381 8.03934
36.6702 55.2426 8.03934
36.5786 54.2468 8.03934
36.4902 53.2507 8.03934
36.4053 52.2543 8.03934
36.3242 51.2576 8.03934
36.2472 50.2606 8.03934
36.1748 49.2632 8.03934
36.1069 48.2655 8.03934
36.0432 47.2675 8.03934
35.9829 46.2694 8.03934
35.9255 45.271 8.03934
35.8702 44.2725 8.03934
35.8164 43.274 8.03934
35.7633 42.2754 8.03934
35.7101 41.2768 8.03934
35.6564 40.2783 8.03934
35.6025 39.2797 8.03934
35.5489 38.2811 8.03934
35.4958 37.2826 8.03934
35.4437 36.2839 8.03934
35.3932 35.2852 8.03934
35.3447 34.2864 8.03934
35.299 33.2874 8.03934
35.257 32.2883 8.03934
35.2196 31.289 8.03934
35.1874 30.2895 8.03934
35.1604 29.2899 8.03934
35.1385 28.2901 8.03934
35.1213 27.2903 8.03934
35.1084 26.2904 8.03934
35.0992 25.2904 8.03934
35.0933 24.2904 8.03934
35.0904 23.2904 8.03934
35.0904 22.2904 8.03934
35.0931 21.2904 8.03934
35.0985 20.2904 8.03934
35.1065 19.2905 8.03934
35.1172 18.2905 8.03934
35.1305 17.2906 8.03934
35.1466 16.2908 8.03934
35.1656 15.2909 8.03934
35.1876 14.2912 8.03934
35.2128 13.2915 8.03934
35.2417 12.2919 8.03934
35.2744 11.2924 8.03934
35.3114 10.2931 8.03934
35.3529 9.294 8.03934
35.3995 8.29508 8.03934
35.4514 7.29643 8.03934
35.5093 6.29811 8.03934
35.5737 5.30019 8.03934
35.6453 4.30275 8.03934
35.7246 3.30591 8.03934
35.812 2.30974 8.03934
35.9077 1.31433 8.03934
36.0119 0.319781 8.03934
36.1245 -0.673847 8.03934
36.2456 -1.66649 8.03934
36.3748 -2.6581 8.03934
36.512 -3.64865 8.03934
36.6566 -4.63814 8.03934
36.8083 -5.62657 8.03934
36.9665 -6.61397 8.03934
37.1307 -7.60039 8.03934
37.3004 -8.58588 8.03934
37.4753 -9.57048 8.03934
37.6549 -10.5542 8.03934
37.8391 -11.5371 8.03934
38.0276 -12.5192 8.03934
38.2203 -13.5004 8.03934
38.4171 -14.4809 8.03934
38.6178 -15.4605 8.03934
38.8225 -16.4393 8.03934
39.0312 -17.4173 8.03934
39.2438 -18.3945 8.03934
39.4604 -19.3707 8.03934
39.6808 -20.3461 8.03934
39.905 -21.3207 8.03934
40.1326 -22.2944 8.03934
40.3636 -23.2674 8.03934
40.5976 -24.2396 8.03934
40.8343 -25.2112 8.03934
41.0734 -26.1822 8.03934
41.3145 -27.1527 8.03934
41.5573 -28.1228 8.03934
41.8014 -29.0925 8.03934
42.0464 -30.0621 8.03934
42.2919 -31.0314 8.03934
42.5378 -32.0007 8.03934
42.7835 -32.9701 8.03934
43.0289 -33.9395 8.03934
43.2734 -34.9092 8.03934
43.5167 -35.8791 8.03934
43.7585 -36.8494 8.03934
43.9981 -37.8203 8.03934
44.2352 -38.7918 8.03934
44.4696 -39.7639 8.03934
44.7011 -40.7368 8.03934
44.9296 -41.7103 8.03934
45.1552 -42.6845 8.03934
45.3777 -43.6595 8.03934
45.5973 -44.635 8.03934
45.8142 -45.6113 8.03934
46.0283 -46.588 8.03934
46.2401 -47.5654 8.03934
46.4494 -48.5432 8.03934
46.6563 -49.5216 8.03934
46.8607 -50.5005 8.03934
47.0626 -51.4799 8.03934
47.2619 -52.4598 8.03934
47.4585 -53.4403 8.03934
47.6523 -54.4213 8.03934
47.8432 -55.4029 8.03934
48.031 -56.3852 8.03934
48.2155 -57.368 8.03934
48.3965 -58.3515 8.03934
48.5738 -59.3356 8.03934
48.7474 -60.3205 8.03934
48.9169 -61.306 8.03934
49.0824 -62.2922 8.03934
49.2435 -63.2791 8.03934
49.4002 -64.2668 8.03934
49.5522 -65.2551 8.03934
49.6994 -66.2442 8.03934
49.8415 -67.2341 8.03934
49.9785 -68.2247 8.03934
50.1099 -69.216 8.03934
50.2355 -70.2081 8.03934
50.355 -71.2009 8.03934
50.4678 -72.1945 8.03934
50.5736 -73.1889 8.03934
50.6716 -74.1841 8.03934
50.7614 -75.1801 8.03934
50.842 -76.1768 8.03934
50.9125 -77.1743 8.03934
50.9719 -78.1725 8.03934
51.0185 -79.1714 8.03934
51.0513 -80.1709 8.03934
51.0692 -81.1707 8.03934
51.0717 -82.1707 8.03934
51.0586 -83.1706 8.03934
51.0303 -84.1702 8.03934
50.9874 -85.1693 8.03934
50.931 -86.1677 8.03934
50.8618 -87.1653 8.03934
50.7802 -88.1619 8.03934
50.6864 -89.1575 8.03934
50.5801 -90.1518 8.03934
50.4613 -91.1447 8.03934
50.3294 -92.136 8.03934
50.1842 -93.1254 8.03934
50.0248 -94.1126 8.03934
49.8506 -95.0973 8.03934
49.6606 -96.0791 8.03934
49.4538 -97.0574 8.03934
49.2294 -98.0319 8.03934
48.9868 -99.002 8.03934
48.7251 -99.9672 8.03934
48.4436 -100.927 8.03934
48.1412 -101.88 8.03934
47.817 -102.826 8.03934
47.4697 -103.764 8.03934
47.0981 -104.692 8.03934
46.7007 -105.61 8.03934
46.2762 -106.515 8.03934
45.8242 -107.407 8.03934
45.3445 -108.284 8.03934
44.8373 -109.146 8.03934
44.3028 -109.991 8.03934
43.7417 -110.819 8.03934
43.1547 -111.628 8.03934
42.5426 -112.419 8.03934
41.9066 -113.191 8.03934
41.2478 -113.943 8.03934
40.5671 -114.676 8.03934
39.8654 -115.388 8.03934
39.1435 -116.08 8.03934
38.4025 -116.751 8.03934
37.6433 -117.402 8.03934
36.867 -118.032 8.03934
36.0744 -118.642 8.03934
35.2667 -119.232 8.03934
34.4446 -119.801 8.03934
33.6087 -120.35 8.03934
32.7595 -120.878 8.03934
31.8978 -121.385 8.03934
31.0243 -121.872 8.03934
30.1395 -122.338 8.03934
29.2442 -122.783 8.03934
28.3391 -123.209 8.03934
27.4249 -123.614 8.03934
26.5022 -123.999 8.03934
25.5722 -124.367 8.03934
24.6355 -124.717 8.03934
23.6928 -125.05 8.03934
22.7447 -125.368 8.03934
21.7918 -125.672 8.03934
20.8343 -125.96 8.03934
19.8727 -126.234 8.03934
18.9072 -126.495 8.03934
17.9382 -126.742 8.03934
16.9658 -126.975 8.03934
15.9903 -127.195 8.03934
15.0118 -127.401 8.03934
14.0306 -127.594 8.03934
13.0469 -127.774 8.03934
12.061 -127.941 8.03934
11.0729 -128.095 8.03934
10.083 -128.237 8.03934
9.09143 -128.366 8.03934
8.09831 -128.483 8.03934
7.10371 -128.587 8.03934
6.10776 -128.677 8.03934
5.11064 -128.753 8.03934
4.11255 -128.814 8.03934
3.11371 -128.862 8.03934
2.11433 -128.897 8.03934
1.11459 -128.92 8.03934
0.114662 -128.931 8.03934
-0.885288 -128.923 8.03934
-1.88507 -128.902 8.03934
-2.88452 -128.869 8.03934
-3.88346 -128.823 8.03934
-4.8817 -128.764 8.03934
-5.879 -128.691 8.03934
-6.87515 -128.603 8.03934
-7.86999 -128.502 8.03934
-8.86336 -128.387 8.03934
-9.85519 -128.259 8.03934
-10.8454 -128.12 8.03934
-11.8338 -127.968 8.03934
-12.8201 -127.803 8.03934
-13.8042 -127.625 8.03934
-14.7858 -127.435 8.03934
-15.7648 -127.23 8.03934
-16.7408 -127.013 8.03934
-17.7137 -126.782 8.03934
-18.6833 -126.537 8.03934
-19.6494 -126.279 8.03934
-20.6117 -126.007 8.03934
-21.5698 -125.721 8.03934
-22.5236 -125.42 8.03934
-23.4725 -125.105 8.03934
-24.4161 -124.774 8.03934
-25.3538 -124.426 8.03934
-26.2851 -124.062 8.03934
-27.209 -123.679 8.03934
-28.1247 -123.278 8.03934
-29.0314 -122.856 8.03934
-29.9284 -122.414 8.03934
-30.8149 -121.951 8.03934
-31.6904 -121.468 8.03934
-32.5541 -120.964 8.03934
-33.4054 -120.439 8.03934
-34.2436 -119.894 8.03934
-35.0681 -119.328 8.03934
-35.8783 -118.742 8.03934
-36.6734 -118.136 8.03934
-37.4525 -117.509 8.03934
-38.2146 -116.861 8.03934
-38.9587 -116.193 8.03934
-39.6839 -115.505 8.03934
-40.389 -114.796 8.03934
-41.0733 -114.067 8.03934
-41.7359 -113.318 8.03934
-42.3757 -112.549 8.03934
-42.9919 -111.762 8.03934
-43.5831 -110.955 8.03934
-44.1487 -110.131 8.03934
-44.6876 -109.288 8.03934
-45.1994 -108.429 8.03934
-45.6837 -107.554 8.03934
-46.1403 -106.665 8.03934
-46.5694 -105.762 8.03934
-46.9713 -104.846 8.03934
-47.3471 -103.919 8.03934
-47.6983 -102.983 8.03934
-48.0263 -102.038 8.03934
-48.3322 -101.086 8.03934
-48.6172 -100.128 8.03934
-48.8821 -99.1636 8.03934
-49.1278 -98.1942 8.03934
-49.3552 -97.2205 8.03934
-49.5649 -96.2427 8.03934
-49.7577 -95.2615 8.03934
-49.9345 -94.2772 8.03934
-50.0962 -93.2904 8.03934
-50.2438 -92.3014 8.03934
-50.3778 -91.3104 8.03934
-50.4988 -90.3177 8.03934
-50.6072 -89.3236 8.03934
-50.7031 -88.3283 8.03934
-50.7867 -87.3318 8.03934
-50.858 -86.3343 8.03934
-50.9166 -85.336 8.03934
-50.9618 -84.3371 8.03934
-50.9926 -83.3376 8.03934
-51.0083 -82.3377 8.03934
-51.0084 -81.3377 8.03934
-50.993 -80.3378 8.03934
-50.9627 -79.3383 8.03934
-50.9182 -78.3393 8.03934
-50.8609 -77.3409 8.03934
-50.7922 -76.3433 8.03934
-50.7132 -75.3464 8.03934
-50.6249 -74.3504 8.03934
-50.5282 -73.355 8.03934
-50.4237 -72.3605 8.03934
-50.312 -71.3668 8.03934
-50.1936 -70.3738 8.03934
-50.069 -69.3816 8.03934
-49.9385 -68.3902 8.03934
-49.8024 -67.3995 8.03934
-49.6612 -66.4095 8.03934
-49.5148 -65.4203 8.03934
-49.3636 -64.4318 8.03934
-49.2077 -63.444 8.03934
-49.0473 -62.4569 8.03934
-48.8825 -61.4706 8.03934
-48.7136 -60.485 8.03934
-48.5407 -59.5 8.03934
-48.364 -58.5158 8.03934
-48.1836 -57.5322 8.03934
-47.9997 -56.5492 8.03934
-47.8124 -55.5669 8.03934
-47.6221 -54.5852 8.03934
-47.4287 -53.6041 8.03934
-47.2326 -52.6235 8.03934
-47.0337 -51.6435 8.03934
-46.8322 -50.664 8.03934
-46.6282 -49.685 8.03934
-46.4218 -48.7066 8.03934
-46.2129 -47.7286 8.03934
-46.0015 -46.7512 8.03934
-45.7878 -45.7743 8.03934
-45.5714 -44.798 8.03934
-45.3523 -43.8223 8.03934
-45.1302 -42.8473 8.03934
-44.9052 -41.8729 8.03934
-44.6771 -40.8993 8.03934
-44.4461 -39.9263 8.03934
-44.2122 -38.9541 8.03934
-43.9755 -37.9825 8.03934
-43.7363 -37.0115 8.03934
-43.4949 -36.0411 8.03934
-43.2518 -35.0711 8.03934
-43.0074 -34.1014 8.03934
-42.7622 -33.132 8.03934
-42.5165 -32.1626 8.03934
-42.2707 -31.1933 8.03934
-42.025 -30.2239 8.03934
-41.7799 -29.2545 8.03934
-41.5357 -28.2847 8.03934
-41.2926 -27.3147 8.03934
-41.0512 -26.3443 8.03934
-40.8118 -25.3734 8.03934
-40.5746 -24.4019 8.03934
-40.3402 -23.4298 8.03934
-40.1087 -22.457 8.03934
-39.8804 -21.4833 8.03934
-39.6557 -20.5089 8.03934
-39.4346 -19.5337 8.03934
-39.2174 -18.5576 8.03934
-39.0041 -17.5806 8.03934
-38.7947 -16.6027 8.03934
-38.5894 -15.624 8.03934
-38.388 -14.6445 8.03934
-38.1906 -13.6642 8.03934
-37.9972 -12.6831 8.03934
-37.808 -11.7012 8.03934
-37.623 -10.7184 8.03934
-37.4426 -9.73482 8.03934
-37.267 -8.75036 8.03934
-37.0963 -7.76503 8.03934
-36.9312 -6.77876 8.03934
-36.7719 -5.79151 8.03934
-36.6191 -4.80327 8.03934
-36.4733 -3.81396 8.03934
-36.3349 -2.82359 8.03934
-36.2043 -1.83216 8.03934
-36.0819 -0.839685 8.03934
-35.9678 0.153782 8.03934
-35.8622 1.14819 8.03934
-35.765 2.14346 8.03934
-35.6763 3.1395 8.03934
-35.5956 4.13624 8.03934
-35.5228 5.13359 8.03934
-35.4573 6.13144 8.03934
-35.3983 7.1297 8.03934
-35.3454 8.12829 8.03934
-35.298 9.12717 8.03934
-35.2557 10.1263 8.03934
-35.218 11.1256 8.03934
-35.1845 12.125 8.03934
-35.1551 13.1246 8.03934
-35.1292 14.1242 8.03934
-35.1067 15.124 8.03934
-35.0873 16.1238 8.03934
-35.0707 17.1236 8.03934
-35.0569 18.1236 8.03934
-35.0458 19.1235 8.03934
-35.0373 20.1235 8.03934
-35.0315 21.1234 8.03934
-35.0283 22.1234 8.03934
-35.0279 23.1234 8.03934
-35.0302 24.1234 8.03934
-35.0356 25.1234 8.03934
-35.0443 26.1234 8.03934
-35.0566 27.1233 8.03934
-35.073 28.1232 8.03934
-35.094 29.123 8.03934
-35.1202 30.1226 8.03934
-35.1515 31.1221 8.03934
-35.1881 32.1214 8.03934
-35.2294 33.1206 8.03934
-35.2746 34.1196 8.03934
-35.3226 35.1184 8.03934
-35.3728 36.1171 8.03934
-35.4247 37.1158 8.03934
-35.4776 38.1144 8.03934
-35.5312 39.113 8.03934
-35.5851 40.1115 8.03934
-35.6388 41.1101 8.03934
-35.6921 42.1086 8.03934
-35.7451 43.1072 8.03934
-35.7988 44.1058 8.03934
-35.8538 45.1043 8.03934
-35.9108 46.1027 8.03934
-35.9705 47.1009 8.03934
-36.0337 48.0989 8.03934
-36.1008 49.0966 8.03934
-36.1725 50.094 8.03934
-36.2487 51.0911 8.03934
-36.3292 52.0879 8.03934
-36.4134 53.0843 8.03934
-36.5013 54.0805 8.03934
-36.5924 55.0763 8.03934
-36.6866 56.0719 8.03934
-36.7839 57.0671 8.03934
-36.8841 58.0621 8.03934
-36.9871 59.0568 8.03934
-37.0924 60.0512 8.03934
-37.1994 61.0455 8.03934
-37.3071 62.0396 8.03934
-37.4144 63.0339 8.03934
-37.5198 64.0283 8.03934
-37.6224 65.023 8.03934
-37.7229 66.018 8.03934
-37.8228 67.013 8.03934
-37.9235 68.0079 8.03934
-38.0262 69.0026 8.03934
-38.1321 69.997 8.03934
-38.2413 70.991 8.03934
-38.3524 71.9848 8.03934
-38.4639 72.9785 8.03934
-38.5747 73.9724 8.03934
-38.6835 74.9665 8.03934
-38.7893 75.9609 8.03934
-38.8908 76.9557 8.03934
-38.9869 77.951 8.03934
-39.0761 78.9471 8.03934
-39.1572 79.9438 8.03934
-39.2289 80.9412 8.03934
-39.2904 81.9393 8.03934
-39.3407 82.938 8.03934
-39.3793 83.9373 8.03934
-39.4065 84.9369 8.03934
-39.4228 85.9368 8.03934
-39.4285 86.9367 8.03934
-39.4235 87.9367 8.03934
-39.4074 88.9366 8.03934
-39.3794 89.9362 8.03934
-39.3382 90.9353 8.03934
-39.2823 91.9338 8.03934
-39.2098 92.9311 8.03934
-39.1192 93.927 8.03934
-39.0094 94.9209 8.03934
-38.88 95.9125 8.03934
-38.7309 96.9013 8.03934
-38.5618 97.8869 8.03934
-38.3715 98.8686 8.03934
-38.1589 99.8457 8.03934
-37.923 100.817 8.03934
-37.6628 101.783 8.03934
-37.3778 102.741 8.03934
-37.0686 103.692 8.03934
-36.7362 104.636 8.03934
-36.3813 105.57 8.03934
-36.0044 106.497 8.03934
-35.6053 107.414 8.03934
-35.1837 108.32 8.03934
-34.7379 109.215 8.03934
-34.2666 110.097 8.03934
-33.7694 110.965 8.03934
-33.247 111.818 8.03934
-32.7009 112.655 8.03934
-32.1331 113.478 8.03934
-31.5447 114.287 8.03934
-30.9358 115.08 8.03934
-30.3062 115.857 8.03934
-29.6549 116.616 8.03934
-28.9802 117.354 8.03934
-28.2802 118.068 8.03934
-27.5546 118.756 8.03934
-26.8053 119.418 8.03934
-26.0344 120.055 8.03934
-25.2447 120.668 8.03934
-24.4391 121.261 8.03934
-23.6203 121.835 8.03934
-22.7894 122.391 8.03934
-21.9464 122.929 8.03934
-21.0915 123.448 8.03934
-20.2245 123.946 8.03934
-19.3456 124.423 8.03934
-18.4548 124.877 8.03934
-17.5533 125.31 8.03934
-16.6425 125.723 8.03934
-15.7234 126.117 8.03934
-14.7969 126.493 8.03934
-13.8634 126.852 8.03934
-12.9228 127.191 8.03934
-11.9736 127.506 8.03934
-11.0148 127.79 8.03934
-10.0462 128.038 8.03934
-9.06934 128.252 8.03934
-8.08655 128.436 8.03934
-7.09992 128.599 8.03934
-6.11081 128.746 8.03934
-5.12025 128.883 8.03934
-4.12851 129.012 8.03934
-3.13523 129.127 8.03934
-2.14001 129.225 8.03934
-1.14236 129.292 8.03934
-0.142759 129.317 8.03934

0.327443 147.591 5.79033
1.32742 147.587 5.79033
2.32703 147.561 5.79033
3.32582 147.512 5.79033
4.32352 147.444 5.79033
5.32012 147.362 5.79033
6.31552 147.266 5.79033
7.30957 147.157 5.79033
8.30214 147.036 5.79033
9.29309 146.902 5.79033
10.2823 146.755 5.79033
11.2698 146.597 5.79033
12.2552 146.427 5.79033
13.2384 146.244 5.79033
14.2191 146.049 5.79033
15.1972 145.841 5.79033
16.1721 145.619 5.79033
17.1436 145.381 5.79033
18.1112 145.129 5.79033
19.0746 144.861 5.79033
20.0335 144.577 5.79033
20.9876 144.278 5.79033
21.9366 143.963 5.79033
22.88 143.631 5.79033
23.8174 143.283 5.79033
24.7484 142.918 5.79033
25.6725 142.536 5.79033
26.5892 142.136 5.79033
27.4978 141.719 5.79033
28.3975 141.282 5.79033
29.2876 140.826 5.79033
30.1671 140.35 5.79033
31.0352 139.854 5.79033
31.891 139.337 5.79033
32.7338 138.799 5.79033
33.5631 138.24 5.79033
34.3791 137.662 5.79033
35.182 137.066 5.79033
35.9718 136.453 5.79033
36.7484 135.823 5.79033
37.5118 135.177 5.79033
38.2618 134.515 5.79033
38.998 133.839 5.79033
39.7197 133.146 5.79033
40.4258 132.438 5.79033
41.1156 131.714 5.79033
41.7881 130.974 5.79033
42.4422 130.218 5.79033
43.0771 129.445 5.79033
43.6916 128.656 5.79033
44.2854 127.852 5.79033
44.8587 127.033 5.79033
45.4113 126.199 5.79033
45.9438 125.353 5.79033
46.4563 124.494 5.79033
46.9492 123.624 5.79033
47.4233 122.744 5.79033
47.8787 121.853 5.79033
48.3157 120.954 5.79033
48.7342 120.046 5.79033
49.1339 119.129 5.79033
49.5144 118.204 5.79033
49.8752 117.272 5.79033
50.2154 116.331 5.79033
50.5341 115.383 5.79033
50.8305 114.428 5.79033
51.1043 113.467 5.79033
51.3553 112.499 5.79033
51.5835 111.525 5.79033
51.789 110.546 5.79033
51.9721 109.563 5.79033
52.1333 108.576 5.79033
52.273 107.586 5.79033
52.3918 106.593 5.79033
52.4903 105.598 5.79033
52.5692 104.601 5.79033
52.6294 103.603 5.79033
52.6718 102.604 5.79033
52.6972 101.605 5.79033
52.7068 100.605 5.79033
52.7018 99.6046 5.79033
52.6834 98.6048 5.79033
52.6529 97.6052 5.79033
52.6114 96.6061 5.79033
52.56 95.6074 5.79033
52.4997 94.6092 5.79033
52.4315 93.6116 5.79033
52.3559 92.6144 5.79033
52.273 91.6179 5.79033
52.1829 90.622 5.79033
52.0857 89.6267 5.79033
51.9815 88.6321 5.79033
51.8703 87.6383 5.79033
51.7523 86.6453 5.79033
51.6275 85.6532 5.79033
51.4961 84.6618 5.79033
51.3586 83.6713 5.79033
51.2155 82.6816 5.79033
51.0672 81.6927 5.79033
50.9139 80.7045 5.79033
50.7561 79.717 5.79033
50.5939 78.7303 5.79033
50.4275 77.7442 5.79033
50.2572 76.7588 5.79033
50.0831 75.7741 5.79033
49.9051 74.79 5.79033
49.7236 73.8067 5.79033
49.5384 72.824 5.79033
49.3497 71.8419 5.79033
49.1575 70.8606 5.79033
48.9621 69.8799 5.79033
48.7633 68.8998 5.79033
48.5614 67.9204 5.79033
48.3565 66.9416 5.79033
48.1488 65.9634 5.79033
47.9386 64.9858 5.79033
47.7262 64.0086 5.79033
47.5121 63.0318 5.79033
47.2968 62.0552 5.79033
47.0811 61.0788 5.79033
46.866 60.1022 5.79033
46.6526 59.1252 5.79033
46.4417 58.1477 5.79033
46.234 57.1695 5.79033
46.0298 56.1906 5.79033
45.8293 55.2109 5.79033
45.6323 54.2305 5.79033
45.4389 53.2494 5.79033
45.2491 52.2676 5.79033
45.063 51.285 5.79033
44.8807 50.3018 5.79033
44.7022 49.3178 5.79033
44.5276 48.3332 5.79033
44.3573 47.3478 5.79033
44.1911 46.3617 5.79033
44.0294 45.3749 5.79033
43.8721 44.3873 5.79033
43.7194 43.3991 5.79033
43.5714 42.4101 5.79033
43.4283 41.4204 5.79033
43.2903 40.4299 5.79033
43.1577 39.4388 5.79033
43.0308 38.4469 5.79033
42.9098 37.4542 5.79033
42.795 36.4608 5.79033
42.686 35.4668 5.79033
42.5826 34.4721 5.79033
42.4847 33.4769 5.79033
42.392 32.4813 5.79033
42.3043 31.4851 5.79033
42.2215 30.4885 5.79033
42.1434 29.4916 5.79033
42.0697 28.4943 5.79033
42.0005 27.4967 5.79033
41.9357 26.4988 5.79033
41.8755 25.5006 5.79033
41.82 24.5022 5.79033
41.7693 23.5035 5.79033
41.7235 22.5045 5.79033
41.6826 21.5053 5.79033
41.647 20.506 5.79033
41.6168 19.5064 5.79033
41.5927 18.5067 5.79033
41.5753 17.5069 5.79033
41.5653 16.5069 5.79033
41.5631 15.5069 5.79033
41.5693 14.507 5.79033
41.5845 13.5071 5.79033
41.6093 12.5074 5.79033
41.6438 11.508 5.79033
41.688 10.509 5.79033
41.7411 9.51039 5.79033
41.8024 8.51228 5.79033
41.8714 7.51466 5.79033
41.9486 6.51765 5.79033
42.0345 5.52135 5.79033
42.1295 4.52587 5.79033
42.2339 3.53134 5.79033
42.3481 2.53789 5.79033
42.4723 1.54564 5.79033
42.6066 0.554696 5.79033
42.7503 -0.434923 5.79033
42.9028 -1.42321 5.79033
43.0639 -2.41015 5.79033
43.2332 -3.39572 5.79033
43.4105 -4.37987 5.79033
43.5957 -5.36256 5.79033
43.789 -6.34372 5.79033
43.9902 -7.32325 5.79033
44.1996 -8.30109 5.79033
44.4171 -9.27714 5.79033
44.6428 -10.2513 5.79033
44.8767 -11.2236 5.79033
45.1189 -12.1938 5.79033
45.3693 -13.162 5.79033
45.6279 -14.1279 5.79033
45.8947 -15.0917 5.79033
46.1699 -16.0531 5.79033
46.4537 -17.0119 5.79033
46.7462 -17.9682 5.79033
47.0476 -18.9217 5.79033
47.358 -19.8723 5.79033
47.6772 -20.82 5.79033
48.0054 -21.7646 5.79033
48.3424 -22.7061 5.79033
48.6876 -23.6446 5.79033
49.0398 -24.5805 5.79033
49.3983 -25.5141 5.79033
49.7622 -26.4455 5.79033
50.1306 -27.3752 5.79033
50.5027 -28.3034 5.79033
50.8779 -29.2303 5.79033
51.2553 -30.1564 5.79033
51.6343 -31.0818 5.79033
52.0145 -32.0067 5.79033
52.3954 -32.9313 5.79033
52.7766 -33.8558 5.79033
53.1577 -34.7803 5.79033
53.538 -35.7051 5.79033
53.9172 -36.6305 5.79033
54.2946 -37.5565 5.79033
54.6698 -38.4835 5.79033
55.0426 -39.4114 5.79033
55.413 -40.3403 5.79033
55.781 -41.2701 5.79033
56.1465 -42.2009 5.79033
56.5095 -43.1327 5.79033
56.8701 -44.0654 5.79033
57.2282 -44.9991 5.79033
57.5831 -45.934 5.79033
57.9341 -46.8703 5.79033
58.2803 -47.8085 5.79033
58.6209 -48.7487 5.79033
58.9553 -49.6912 5.79033
59.2829 -50.636 5.79033
59.6034 -51.5832 5.79033
59.9167 -52.5329 5.79033
60.223 -53.4848 5.79033
60.5227 -54.4388 5.79033
60.8159 -55.3949 5.79033
61.1028 -56.3528 5.79033
61.3835 -57.3126 5.79033
61.6581 -58.2742 5.79033
61.9269 -59.2374 5.79033
62.1897 -60.2022 5.79033
62.4465 -61.1687 5.79033
62.6972 -62.1368 5.79033
62.9415 -63.1065 5.79033
63.1794 -64.0778 5.79033
63.4105 -65.0507 5.79033
63.6348 -66.0252 5.79033
63.8519 -67.0013 5.79033
64.0615 -67.9791 5.79033
64.2639 -68.9584 5.79033
64.459 -69.9392 5.79033
64.6472 -70.9213 5.79033
64.8285 -71.9048 5.79033
65.0032 -72.8894 5.79033
65.1714 -73.8751 5.79033
65.3334 -74.8619 5.79033
65.4895 -75.8497 5.79033
65.6397 -76.8383 5.79033
65.7841 -77.8278 5.79033
65.9228 -78.8182 5.79033
66.0557 -79.8093 5.79033
66.1827 -80.8012 5.79033
66.3039 -81.7938 5.79033
66.4192 -82.7872 5.79033
66.5284 -83.7812 5.79033
66.6315 -84.7758 5.79033
66.7284 -85.7711 5.79033
66.8188 -86.767 5.79033
66.9023 -87.7635 5.79033
66.9787 -88.7606 5.79033
67.0474 -89.7583 5.79033
67.1078 -90.7564 5.79033
67.1592 -91.7551 5.79033
67.2008 -92.7542 5.79033
67.2313 -93.7538 5.79033
67.2497 -94.7536 5.79033
67.2547 -95.7536 5.79033
67.2454 -96.7535 5.79033
67.2205 -97.7532 5.79033
67.1788 -98.7523 5.79033
67.1194 -99.7505 5.79033
67.0411 -100.747 5.79033
66.9431 -101.743 5.79033
66.8247 -102.736 5.79033
66.6856 -103.726 5.79033
66.5257 -104.713 5.79033
66.3454 -105.697 5.79033
66.1455 -106.676 5.79033
65.927 -107.652 5.79033
65.6904 -108.624 5.79033
65.4354 -109.591 5.79033
65.1612 -110.552 5.79033
64.8676 -111.508 5.79033
64.5541 -112.458 5.79033
64.2205 -113.401 5.79033
63.8668 -114.336 5.79033
63.4931 -115.263 5.79033
63.1002 -116.183 5.79033
62.6889 -117.094 5.79033
62.2595 -117.998 5.79033
61.8127 -118.892 5.79033
61.3487 -119.778 5.79033
60.8677 -120.655 5.79033
60.3699 -121.522 5.79033
59.8547 -122.379 5.79033
59.3214 -123.225 5.79033
58.7693 -124.059 5.79033
58.1976 -124.879 5.79033
57.6054 -125.685 5.79033
56.9921 -126.475 5.79033
56.3565 -127.247 5.79033
55.6985 -128 5.79033
55.0186 -128.733 5.79033
54.3177 -129.446 5.79033
53.597 -130.139 5.79033
52.858 -130.813 5.79033
52.1022 -131.468 5.79033
51.3312 -132.104 5.79033
50.5467 -132.725 5.79033
49.7498 -133.329 5.79033
48.9417 -133.918 5.79033
48.1231 -134.492 5.79033
47.2945 -135.052 5.79033
46.4565 -135.597 5.79033
45.6094 -136.129 5.79033
44.7534 -136.646 5.79033
43.8889 -137.148 5.79033
43.0158 -137.636 5.79033
42.1347 -138.109 5.79033
41.2457 -138.567 5.79033
40.3491 -139.01 5.79033
39.4454 -139.438 5.79033
38.5348 -139.851 5.79033
37.6175 -140.249 5.79033
36.6939 -140.633 5.79033
35.7643 -141.001 5.79033
34.8291 -141.355 5.79033
33.8887 -141.695 5.79033
32.9435 -142.022 5.79033
31.9939 -142.335 5.79033
31.0402 -142.636 5.79033
30.0827 -142.924 5.79033
29.1218 -143.201 5.79033
28.1575 -143.466 5.79033
27.1902 -143.72 5.79033
26.22 -143.962 5.79033
25.2472 -144.193 5.79033
24.2717 -144.413 5.79033
23.2939 -144.623 5.79033
22.3138 -144.822 5.79033
21.3317 -145.01 5.79033
20.3477 -145.188 5.79033
19.3619 -145.356 5.79033
18.3746 -145.514 5.79033
17.3857 -145.663 5.79033
16.3955 -145.803 5.79033
15.4041 -145.934 5.79033
14.4116 -146.056 5.79033
13.4182 -146.17 5.79033
12.4238 -146.276 5.79033
11.4286 -146.374 5.79033
10.4326 -146.464 5.79033
9.43596 -146.545 5.79033
8.43863 -146.618 5.79033
7.44073 -146.683 5.79033
6.44233 -146.739 5.79033
5.44346 -146.787 5.79033
4.44416 -146.824 5.79033
3.44451 -146.85 5.79033
2.44464 -146.866 5.79033
1.44467 -146.872 5.79033
0.444677 -146.868 5.79033
-0.555288 -146.87 5.79033
-1.55528 -146.872 5.79033
-2.55525 -146.864 5.79033
-3.55509 -146.846 5.79033
-4.55468 -146.818 5.79033
-5.55392 -146.779 5.79033
-6.55271 -146.73 5.79033
-7.55102 -146.672 5.79033
-8.54883 -146.606 5.79033
-9.54605 -146.532 5.79033
-10.5426 -146.449 5.79033
-11.5385 -146.358 5.79033
-12.5335 -146.258 5.79033
-13.5277 -146.151 5.79033
-14.521 -146.035 5.79033
-15.5133 -145.912 5.79033
-16.5045 -145.779 5.79033
-17.4945 -145.638 5.79033
-18.4831 -145.488 5.79033
-19.4702 -145.328 5.79033
-20.4557 -145.158 5.79033
-21.4394 -144.978 5.79033
-22.4212 -144.788 5.79033
-23.4008 -144.587 5.79033
-24.3783 -144.376 5.79033
-25.3533 -144.154 5.79033
-26.3257 -143.921 5.79033
-27.2954 -143.676 5.79033
-28.2622 -143.421 5.79033
-29.2259 -143.154 5.79033
-30.1863 -142.875 5.79033
-31.1431 -142.585 5.79033
-32.0961 -142.282 5.79033
-33.045 -141.966 5.79033
-33.9894 -141.637 5.79033
-34.9289 -141.295 5.79033
-35.8632 -140.938 5.79033
-36.7918 -140.567 5.79033
-37.7143 -140.181 5.79033
-38.6304 -139.781 5.79033
-39.5399 -139.365 5.79033
-40.4424 -138.934 5.79033
-41.3376 -138.489 5.79033
-42.2253 -138.028 5.79033
-43.1051 -137.553 5.79033
-43.9767 -137.063 5.79033
-44.8398 -136.558 5.79033
-45.6942 -136.038 5.79033
-46.5397 -135.504 5.79033
-47.3762 -134.956 5.79033
-48.203 -134.394 5.79033
-49.0199 -133.817 5.79033
-49.8262 -133.225 5.79033
-50.6209 -132.618 5.79033
-51.4032 -131.996 5.79033
-52.1717 -131.356 5.79033
-52.9247 -130.698 5.79033
-53.6607 -130.021 5.79033
-54.378 -129.324 5.79033
-55.0754 -128.607 5.79033
-55.7516 -127.871 5.79033
-56.4057 -127.114 5.79033
-57.0374 -126.339 5.79033
-57.647 -125.547 5.79033
-58.2356 -124.738 5.79033
-58.8038 -123.915 5.79033
-59.3526 -123.079 5.79033
-59.8827 -122.231 5.79033
-60.3949 -121.373 5.79033
-60.8898 -120.504 5.79033
-61.3678 -119.625 5.79033
-61.8289 -118.738 5.79033
-62.2727 -117.842 5.79033
-62.699 -116.937 5.79033
-63.1072 -116.024 5.79033
-63.4968 -115.103 5.79033
-63.8671 -114.175 5.79033
-64.2173 -113.238 5.79033
-64.5474 -112.294 5.79033
-64.8574 -111.343 5.79033
-65.1477 -110.386 5.79033
-65.4185 -109.424 5.79033
-65.6703 -108.456 5.79033
-65.9037 -107.484 5.79033
-66.1191 -106.507 5.79033
-66.3157 -105.527 5.79033
-66.4925 -104.542 5.79033
-66.6488 -103.555 5.79033
-66.7844 -102.564 5.79033
-66.8992 -101.571 5.79033
-66.9937 -100.575 5.79033
-67.0687 -99.578 5.79033
-67.125 -98.5796 5.79033
-67.1636 -97.5803 5.79033
-67.1857 -96.5806 5.79033
-67.1925 -95.5806 5.79033
-67.1851 -94.5806 5.79033
-67.1645 -93.5809 5.79033
-67.132 -92.5814 5.79033
-67.0887 -91.5823 5.79033
-67.0356 -90.5838 5.79033
-66.9737 -89.5857 5.79033
-66.9037 -88.5881 5.79033
-66.826 -87.5912 5.79033
-66.7413 -86.5948 5.79033
-66.6498 -85.599 5.79033
-66.5518 -84.6038 5.79033
-66.4476 -83.6092 5.79033
-66.3373 -82.6153 5.79033
-66.221 -81.6221 5.79033
-66.0988 -80.6296 5.79033
-65.9708 -79.6378 5.79033
-65.8369 -78.6468 5.79033
-65.6972 -77.6566 5.79033
-65.5518 -76.6673 5.79033
-65.4006 -75.6788 5.79033
-65.2435 -74.6912 5.79033
-65.0804 -73.7046 5.79033
-64.9111 -72.719 5.79033
-64.7353 -71.7346 5.79033
-64.5528 -70.7514 5.79033
-64.3635 -69.7695 5.79033
-64.1671 -68.789 5.79033
-63.9635 -67.8099 5.79033
-63.7525 -66.8324 5.79033
-63.5342 -65.8565 5.79033
-63.3087 -64.8823 5.79033
-63.0764 -63.9096 5.79033
-62.8374 -62.9386 5.79033
-62.5919 -61.9692 5.79033
-62.3402 -61.0014 5.79033
-62.0823 -60.0353 5.79033
-61.8185 -59.0707 5.79033
-61.5487 -58.1078 5.79033
-61.273 -57.1465 5.79033
-60.9913 -56.187 5.79033
-60.7033 -55.2294 5.79033
-60.409 -54.2737 5.79033
-60.1082 -53.32 5.79033
-59.8007 -52.3685 5.79033
-59.4861 -51.4192 5.79033
-59.1644 -50.4724 5.79033
-58.8356 -49.528 5.79033
-58.5001 -48.586 5.79033
-58.1585 -47.6461 5.79033
-57.8114 -46.7083 5.79033
-57.4597 -45.7722 5.79033
-57.1041 -44.8375 5.79033
-56.7456 -43.904 5.79033
-56.3846 -42.9714 5.79033
-56.0211 -42.0398 5.79033
-55.6552 -41.1092 5.79033
-55.2868 -40.1795 5.79033
-54.916 -39.2508 5.79033
-54.5428 -38.3231 5.79033
-54.1672 -37.3963 5.79033
-53.7894 -36.4704 5.79033
-53.41 -35.5452 5.79033
-53.0295 -34.6204 5.79033
-52.6484 -33.6959 5.79033
-52.2672 -32.7714 5.79033
-51.8863 -31.8467 5.79033
-51.5063 -30.9218 5.79033
-51.1275 -29.9963 5.79033
-50.7505 -29.0701 5.79033
-50.3758 -28.1429 5.79033
-50.0042 -27.2145 5.79033
-49.6366 -26.2845 5.79033
-49.2736 -25.3528 5.79033
-48.9161 -24.4188 5.79033
-48.565 -23.4825 5.79033
-48.2212 -22.5435 5.79033
-47.8857 -21.6014 5.79033
-47.559 -20.6563 5.79033
-47.2413 -19.7081 5.79033
-46.9325 -18.757 5.79033
-46.6327 -17.803 5.79033
-46.3417 -16.8463 5.79033
-46.0594 -15.887 5.79033
-45.7857 -14.9252 5.79033
-45.5203 -13.961 5.79033
-45.2631 -12.9947 5.79033
-45.0141 -12.0262 5.79033
-44.7734 -11.0556 5.79033
-44.5409 -10.083 5.79033
-44.3166 -9.10846 5.79033
-44.1004 -8.1321 5.79033
-43.8925 -7.15396 5.79033
-43.6926 -6.17414 5.79033
-43.5008 -5.19272 5.79033
-43.3169 -4.20977 5.79033
-43.141 -3.22537 5.79033
-42.9731 -2.23956 5.79033
-42.8135 -1.25239 5.79033
-42.6624 -0.263867 5.79033
-42.5203 0.725981 5.79033
-42.3878 1.71715 5.79033
-42.2653 2.70962 5.79033
-42.1528 3.70327 5.79033
-42.05 4.69797 5.79033
-41.9567 5.6936 5.79033
-41.8723 6.69003 5.79033
-41.7966 7.68716 5.79033
-41.7289 8.68486 5.79033
-41.669 9.68306 5.79033
-41.6173 10.6817 5.79033
-41.5748 11.6808 5.79033
-41.542 12.6803 5.79033
-41.5189 13.68 5.79033
-41.5053 14.6799 5.79033
-41.5006 15.6799 5.79033
-41.5041 16.6799 5.79033
-41.5155 17.6798 5.79033
-41.5341 18.6796 5.79033
-41.5593 19.6793 5.79033
-41.5904 20.6788 5.79033
-41.627 21.6782 5.79033
-41.6687 22.6773 5.79033
-41.7154 23.6762 5.79033
-41.7669 24.6749 5.79033
-41.8233 25.6733 5.79033
-41.8843 26.6714 5.79033
-41.9498 27.6693 5.79033
-42.0198 28.6668 5.79033
-42.0942 29.664 5.79033
-42.1732 30.6609 5.79033
-42.2568 31.6574 5.79033
-42.3453 32.6535 5.79033
-42.4389 33.6491 5.79033
-42.5377 34.6442 5.79033
-42.6421 35.6387 5.79033
-42.7521 36.6327 5.79033
-42.868 37.6259 5.79033
-42.99 38.6185 5.79033
-43.1179 39.6102 5.79033
-43.2515 40.6013 5.79033
-43.3903 41.5916 5.79033
-43.5343 42.5812 5.79033
-43.6831 43.57 5.79033
-43.8366 44.5582 5.79033
-43.9947 45.5456 5.79033
-44.1572 46.5323 5.79033
-44.3241 47.5183 5.79033
-44.4952 48.5035 5.79033
-44.6704 49.4881 5.79033
-44.8496 50.4719 5.79033
-45.0326 51.455 5.79033
-45.2194 52.4374 5.79033
-45.4098 53.4191 5.79033
-45.6038 54.4001 5.79033
-45.8014 55.3804 5.79033
-46.0026 56.3599 5.79033
-46.2074 57.3387 5.79033
-46.4156 58.3168 5.79033
-46.627 59.2942 5.79033
-46.8408 60.2711 5.79033
-47.056 61.2477 5.79033
-47.2718 62.2241 5.79033
-47.4869 63.2007 5.79033
-47.7008 64.1776 5.79033
-47.9128 65.1548 5.79033
-48.1226 66.1326 5.79033
-48.3298 67.1109 5.79033
-48.5342 68.0897 5.79033
-48.7356 69.0693 5.79033
-48.9338 70.0494 5.79033
-49.1287 71.0302 5.79033
-49.3202 72.0117 5.79033
-49.5083 72.9939 5.79033
-49.6929 73.9767 5.79033
-49.8738 74.9602 5.79033
-50.0511 75.9444 5.79033
-50.2246 76.9292 5.79033
-50.3943 77.9147 5.79033
-50.5599 78.9009 5.79033
-50.7214 79.8878 5.79033
-50.8784 80.8753 5.79033
-51.0309 81.8637 5.79033
-51.1783 82.8527 5.79033
-51.3205 83.8426 5.79033
-51.457 84.8332 5.79033
-51.5872 85.8247 5.79033
-51.7109 86.817 5.79033
-51.8277 87.8102 5.79033
-51.9377 88.8041 5.79033
-52.0407 89.7988 5.79033
-52.1367 90.7942 5.79033
-52.2255 91.7902 5.79033
-52.3072 92.7869 5.79033
-52.3815 93.7841 5.79033
-52.4484 94.7818 5.79033
-52.5072 95.7801 5.79033
-52.557 96.7789 5.79033
-52.5967 97.7781 5.79033
-52.6252 98.7777 5.79033
-52.6413 99.7775 5.79033
-52.6439 100.778 5.79033
-52.6317 101.777 5.79033
-52.6034 102.777 5.79033
-52.558 103.776 5.79033
-52.4946 104.774 5.79033
-52.4123 105.771 5.79033
-52.3104 106.765 5.79033
-52.188 107.758 5.79033
-52.0447 108.747 5.79033
-51.8797 109.734 5.79033
-51.6928 110.716 5.79033
-51.4833 111.694 5.79033
-51.2512 112.667 5.79033
-50.9962 113.633 5.79033
-50.7185 114.594 5.79033
-50.4182 115.548 5.79033
-50.0958 116.494 5.79033
-49.7519 117.433 5.79033
-49.3877 118.365 5.79033
-49.0038 119.288 5.79033
-48.6008 120.203 5.79033
-48.1791 121.11 5.79033
-47.7389 122.008 5.79033
-47.2803 122.897 5.79033
-46.803 123.775 5.79033
-46.3067 124.643 5.79033
-45.7908 125.5 5.79033
-45.2549 126.344 5.79033
-44.6987 127.175 5.79033
-44.1219 127.992 5.79033
-43.5245 128.794 5.79033
-42.9064 129.58 5.79033
-42.2681 130.35 5.79033
-41.6108 131.103 5.79033
-40.9352 131.841 5.79033
-40.2425 132.562 5.79033
-39.5336 133.267 5.79033
-38.8094 133.957 5.79033
-38.0707 134.631 5.79033
-37.3184 135.29 5.79033
-36.5527 135.933 5.79033
-35.7738 136.56 5.79033
-34.9818 137.17 5.79033
-34.1766 137.763 5.79033
-33.3583 138.338 5.79033
-32.5266 138.893 5.79033
-31.6816 139.428 5.79033
-30.8236 139.941 5.79033
-29.9534 140.434 5.79033
-29.072 140.907 5.79033
-28.1803 141.359 5.79033
-27.2789 141.792 5.79033
-26.3689 142.207 5.79033
-25.4509 142.603 5.79033
-24.5256 142.982 5.79033
-23.5934 143.344 5.79033
-22.6549 143.69 5.79033
-21.7105 144.018 5.79033
-20.7607 144.331 5.79033
-19.8057 144.628 5.79033
-18.846 144.909 5.79033
-17.8818 145.174 5.79033
-16.9135 145.424 5.79033
-15.9414 145.658 5.79033
-14.9659 145.878 5.79033
-13.9874 146.084 5.79033
-13.0062 146.277 5.79033
-12.0226 146.457 5.79033
-11.0368 146.625 5.79033
-10.0491 146.781 5.79033
-9.0595 146.926 5.79033
-8.06825 147.058 5.79033
-7.07542 147.177 5.79033
-6.08113 147.284 5.79033
-5.08552 147.377 5.79033
-4.08872 147.457 5.79033
-3.09082 147.522 5.79033
-2.09187 147.567 5.79033
-1.09215 147.59 5.79033
-0.0921749 147.589 5.79033

0.435601 159.22 4.57027
1.43471 159.178 4.57027
2.43333 159.126 4.57027
3.43136 159.063 4.57027
4.42885 158.992 4.57027
5.42564 158.912 4.57027
6.42158 158.823 4.57027
7.41659 158.723 4.57027
8.41066 158.614 4.57027
9.4038 158.497 4.57027
10.396 158.372 4.57027
11.3872 158.24 4.57027
12.3772 158.099 4.57027
13.366 157.95 4.57027
14.3534 157.792 4.57027
15.3394 157.625 4.57027
16.3237 157.449 4.57027
17.3063 157.263 4.57027
18.2869 157.067 4.57027
19.2656 156.861 4.57027
20.242 156.646 4.57027
21.2162 156.42 4.57027
22.1879 156.183 4.57027
23.1568 155.936 4.57027
24.1229 155.678 4.57027
25.0858 155.408 4.57027
26.0452 155.126 4.57027
27.0009 154.832 4.57027
27.9525 154.525 4.57027
28.9 154.205 4.57027
29.8431 153.872 4.57027
30.7815 153.527 4.57027
31.715 153.168 4.57027
32.6433 152.797 4.57027
33.5661 152.411 4.57027
34.483 152.012 4.57027
35.3935 151.599 4.57027
36.2972 151.171 4.57027
37.1935 150.727 4.57027
38.0819 150.268 4.57027
38.9617 149.793 4.57027
39.8324 149.301 4.57027
40.6934 148.792 4.57027
41.5442 148.267 4.57027
42.3842 147.724 4.57027
43.2129 147.165 4.57027
44.0301 146.588 4.57027
44.8355 145.996 4.57027
45.6288 145.387 4.57027
46.4099 144.763 4.57027
47.1786 144.123 4.57027
47.9348 143.469 4.57027
48.6783 142.8 4.57027
49.4089 142.117 4.57027
50.1267 141.421 4.57027
50.8312 140.711 4.57027
51.5217 139.988 4.57027
52.1979 139.251 4.57027
52.8592 138.501 4.57027
53.5051 137.738 4.57027
54.1353 136.961 4.57027
54.7492 136.172 4.57027
55.3466 135.37 4.57027
55.927 134.556 4.57027
56.4905 133.73 4.57027
57.037 132.892 4.57027
57.5667 132.044 4.57027
58.0794 131.185 4.57027
58.5751 130.317 4.57027
59.0536 129.439 4.57027
59.5148 128.552 4.57027
59.9584 127.655 4.57027
60.3841 126.751 4.57027
60.7914 125.837 4.57027
61.1801 124.916 4.57027
61.5496 123.987 4.57027
61.8997 123.05 4.57027
62.23 122.106 4.57027
62.5403 121.156 4.57027
62.8303 120.199 4.57027
63.0999 119.236 4.57027
63.349 118.267 4.57027
63.5776 117.294 4.57027
63.7856 116.316 4.57027
63.9735 115.333 4.57027
64.142 114.348 4.57027
64.2915 113.359 4.57027
64.4226 112.368 4.57027
64.5357 111.374 4.57027
64.6313 110.379 4.57027
64.7096 109.382 4.57027
64.7709 108.384 4.57027
64.8156 107.385 4.57027
64.8439 106.385 4.57027
64.8562 105.385 4.57027
64.8533 104.385 4.57027
64.8358 103.385 4.57027
64.8046 102.386 4.57027
64.7604 101.387 4.57027
64.704 100.388 4.57027
64.6361 99.3906 4.57027
64.5576 98.3937 4.57027
64.4691 97.3977 4.57027
64.3715 96.4024 4.57027
64.2653 95.4081 4.57027
64.1509 94.4147 4.57027
64.0284 93.4222 4.57027
63.8981 92.4307 4.57027
63.7602 91.4403 4.57027
63.615 90.4509 4.57027
63.4628 89.4625 4.57027
63.3037 88.4753 4.57027
63.1382 87.4891 4.57027
62.9664 86.5039 4.57027
62.7887 85.5198 4.57027
62.6051 84.5369 4.57027
62.4155 83.555 4.57027
62.2199 82.5743 4.57027
62.0182 81.5949 4.57027
61.8103 80.6167 4.57027
61.596 79.6399 4.57027
61.3754 78.6646 4.57027
61.1481 77.6908 4.57027
60.9141 76.7185 4.57027
60.6732 75.748 4.57027
60.4254 74.7792 4.57027
60.171 73.8121 4.57027
59.9102 72.8467 4.57027
59.6432 71.883 4.57027
59.3705 70.9209 4.57027
59.0922 69.9604 4.57027
58.8086 69.0015 4.57027
58.5199 68.0441 4.57027
58.2263 67.0881 4.57027
57.9282 66.1336 4.57027
57.6258 65.1804 4.57027
57.3195 64.2285 4.57027
57.01 63.2776 4.57027
56.6978 62.3276 4.57027
56.3837 61.3782 4.57027
56.0683 60.4292 4.57027
55.7524 59.4804 4.57027
55.4365 58.5316 4.57027
55.1212 57.5826 4.57027
54.8072 56.6332 4.57027
54.4948 55.6833 4.57027
54.1849 54.7325 4.57027
53.878 53.7807 4.57027
53.575 52.8278 4.57027
53.2764 51.8734 4.57027
52.9828 50.9175 4.57027
52.695 49.9598 4.57027
52.4136 49.0002 4.57027
52.1394 48.0385 4.57027
51.8732 47.0746 4.57027
51.6158 46.1083 4.57027
51.368 45.1395 4.57027
51.1298 44.1683 4.57027
50.9012 43.1948 4.57027
50.6819 42.2191 4.57027
50.4718 41.2414 4.57027
50.2709 40.2618 4.57027
50.0789 39.2804 4.57027
49.8957 38.2974 4.57027
49.7211 37.3127 4.57027
49.5551 36.3266 4.57027
49.3975 35.3391 4.57027
49.2481 34.3503 4.57027
49.1073 33.3603 4.57027
48.9753 32.369 4.57027
48.8522 31.3767 4.57027
48.7381 30.3832 4.57027
48.6331 29.3887 4.57027
48.537 28.3934 4.57027
48.4497 27.3972 4.57027
48.371 26.4003 4.57027
48.3006 25.4028 4.57027
48.2381 24.4047 4.57027
48.1833 23.4062 4.57027
48.1358 22.4073 4.57027
48.0953 21.4082 4.57027
48.0616 20.4088 4.57027
48.0345 19.4091 4.57027
48.0139 18.4093 4.57027
47.9998 17.4094 4.57027
47.9921 16.4095 4.57027
47.9907 15.4095 4.57027
47.9957 14.4095 4.57027
48.0072 13.4095 4.57027
48.0253 12.4097 4.57027
48.05 11.41 4.57027
48.0816 10.4105 4.57027
48.1202 9.41126 4.57027
48.166 8.41231 4.57027
48.2193 7.41373 4.57027
48.2805 6.41561 4.57027
48.3499 5.41802 4.57027
48.4279 4.42108 4.57027
48.5153 3.4249 4.57027
48.6125 2.42964 4.57027
48.7203 1.43549 4.57027
48.8397 0.442641 4.57027
48.9715 -0.548639 4.57027
49.1162 -1.5381 4.57027
49.2746 -2.52546 4.57027
49.4472 -3.51045 4.57027
49.6341 -4.49281 4.57027
49.8356 -5.4723 4.57027
50.0515 -6.44869 4.57027
50.2815 -7.42186 4.57027
50.5252 -8.39172 4.57027
50.782 -9.35818 4.57027
51.0516 -10.3211 4.57027
51.3337 -11.2805 4.57027
51.6278 -12.2363 4.57027
51.9337 -13.1884 4.57027
52.251 -14.1366 4.57027
52.5796 -15.0811 4.57027
52.9192 -16.0217 4.57027
53.2695 -16.9583 4.57027
53.6302 -17.891 4.57027
54.0005 -18.8199 4.57027
54.38 -19.7451 4.57027
54.768 -20.6668 4.57027
55.164 -21.585 4.57027
55.5677 -22.4999 4.57027
55.9786 -23.4116 4.57027
56.3964 -24.3201 4.57027
56.8207 -25.2256 4.57027
57.2512 -26.1282 4.57027
57.6877 -27.0279 4.57027
58.1296 -27.925 4.57027
58.5767 -28.8195 4.57027
59.0285 -29.7116 4.57027
59.4844 -30.6016 4.57027
59.9441 -31.4897 4.57027
60.4068 -32.3762 4.57027
60.872 -33.2614 4.57027
61.339 -34.1457 4.57027
61.8071 -35.0294 4.57027
62.2754 -35.9129 4.57027
62.7434 -36.7966 4.57027
63.21 -37.6811 4.57027
63.6747 -38.5666 4.57027
64.1368 -39.4534 4.57027
64.5957 -40.3419 4.57027
65.0509 -41.2323 4.57027
65.5023 -42.1246 4.57027
65.9499 -43.0188 4.57027
66.3937 -43.915 4.57027
66.8335 -44.8131 4.57027
67.2692 -45.7131 4.57027
67.7007 -46.6152 4.57027
68.1279 -47.5194 4.57027
68.5504 -48.4257 4.57027
68.9682 -49.3343 4.57027
69.3808 -50.2452 4.57027
69.7882 -51.1585 4.57027
70.19 -52.0742 4.57027
70.5861 -52.9924 4.57027
70.9763 -53.9131 4.57027
71.3606 -54.8363 4.57027
71.7389 -55.762 4.57027
72.1111 -56.6902 4.57027
72.4771 -57.6208 4.57027
72.8371 -58.5537 4.57027
73.1911 -59.489 4.57027
73.5394 -60.4263 4.57027
73.882 -61.3658 4.57027
74.2192 -62.3072 4.57027
74.5511 -63.2506 4.57027
74.8777 -64.1957 4.57027
75.1991 -65.1427 4.57027
75.5153 -66.0914 4.57027
75.8264 -67.0417 4.57027
76.1324 -67.9938 4.57027
76.4332 -68.9475 4.57027
76.7287 -69.9028 4.57027
77.0187 -70.8599 4.57027
77.3028 -71.8186 4.57027
77.581 -72.7791 4.57027
77.8529 -73.7415 4.57027
78.1182 -74.7056 4.57027
78.3766 -75.6717 4.57027
78.6276 -76.6397 4.57027
78.8708 -77.6096 4.57027
79.1059 -78.5816 4.57027
79.3326 -79.5555 4.57027
79.5512 -80.5314 4.57027
79.7615 -81.509 4.57027
79.9635 -82.4884 4.57027
80.157 -83.4695 4.57027
80.3419 -84.4522 4.57027
80.5179 -85.4366 4.57027
80.6847 -86.4226 4.57027
80.8417 -87.4102 4.57027
80.9876 -88.3995 4.57027
81.1211 -89.3905 4.57027
81.2411 -90.3833 4.57027
81.347 -91.3777 4.57027
81.4385 -92.3735 4.57027
81.5158 -93.3705 4.57027
81.5798 -94.3684 4.57027
81.631 -95.3671 4.57027
81.6695 -96.3663 4.57027
81.6949 -97.366 4.57027
81.7072 -98.3659 4.57027
81.706 -99.3659 4.57027
81.6907 -100.366 4.57027
81.661 -101.365 4.57027
81.6161 -102.364 4.57027
81.5556 -103.362 4.57027
81.4793 -104.36 4.57027
81.387 -105.355 4.57027
81.2786 -106.349 4.57027
81.1541 -107.342 4.57027
81.0136 -108.332 4.57027
80.8572 -109.319 4.57027
80.6849 -110.304 4.57027
80.4971 -111.287 4.57027
80.2935 -112.266 4.57027
80.0742 -113.241 4.57027
79.8391 -114.213 4.57027
79.5878 -115.181 4.57027
79.3203 -116.145 4.57027
79.0362 -117.103 4.57027
78.7354 -118.057 4.57027
78.4174 -119.005 4.57027
78.0824 -119.947 4.57027
77.731 -120.884 4.57027
77.3637 -121.814 4.57027
76.981 -122.738 4.57027
76.5833 -123.655 4.57027
76.1707 -124.566 4.57027
75.7434 -125.47 4.57027
75.3014 -126.367 4.57027
74.8446 -127.257 4.57027
74.3729 -128.138 4.57027
73.8859 -129.012 4.57027
73.3833 -129.876 4.57027
72.8647 -130.731 4.57027
72.3294 -131.576 4.57027
71.7769 -132.409 4.57027
71.2062 -133.23 4.57027
70.6161 -134.038 4.57027
70.006 -134.83 4.57027
69.3757 -135.606 4.57027
68.7254 -136.366 4.57027
68.0559 -137.109 4.57027
67.3684 -137.835 4.57027
66.6646 -138.545 4.57027
65.9458 -139.241 4.57027
65.212 -139.92 4.57027
64.4635 -140.583 4.57027
63.7008 -141.23 4.57027
62.9245 -141.86 4.57027
62.1358 -142.475 4.57027
61.3357 -143.075 4.57027
60.5247 -143.66 4.57027
59.7035 -144.23 4.57027
58.8724 -144.786 4.57027
58.032 -145.328 4.57027
57.1825 -145.856 4.57027
56.3243 -146.369 4.57027
55.4579 -146.868 4.57027
54.584 -147.355 4.57027
53.7031 -147.828 4.57027
52.8156 -148.289 4.57027
51.922 -148.738 4.57027
51.0224 -149.174 4.57027
50.1172 -149.599 4.57027
49.2064 -150.012 4.57027
48.2901 -150.412 4.57027
47.3684 -150.8 4.57027
46.4415 -151.176 4.57027
45.5096 -151.538 4.57027
44.5729 -151.888 4.57027
43.6317 -152.226 4.57027
42.6864 -152.553 4.57027
41.7373 -152.867 4.57027
40.7846 -153.171 4.57027
39.8286 -153.465 4.57027
38.8696 -153.748 4.57027
37.9078 -154.022 4.57027
36.9433 -154.286 4.57027
35.9765 -154.541 4.57027
35.0074 -154.788 4.57027
34.0362 -155.027 4.57027
33.0631 -155.257 4.57027
32.0881 -155.479 4.57027
31.1114 -155.694 4.57027
30.133 -155.9 4.57027
29.153 -156.099 4.57027
28.1714 -156.29 4.57027
27.1883 -156.473 4.57027
26.2037 -156.648 4.57027
25.2176 -156.814 4.57027
24.2301 -156.972 4.57027
23.2414 -157.121 4.57027
22.2515 -157.263 4.57027
21.2607 -157.398 4.57027
20.269 -157.527 4.57027
19.2765 -157.649 4.57027
18.2834 -157.766 4.57027
17.2897 -157.878 4.57027
16.2955 -157.986 4.57027
15.3008 -158.089 4.57027
14.3057 -158.188 4.57027
13.31 -158.281 4.57027
12.3138 -158.368 4.57027
11.3171 -158.449 4.57027
10.32 -158.524 4.57027
9.32235 -158.594 4.57027
8.32432 -158.656 4.57027
7.32587 -158.712 4.57027
6.32703 -158.76 4.57027
5.32783 -158.8 4.57027
4.32834 -158.832 4.57027
3.32863 -158.856 4.57027
2.32877 -158.872 4.57027
1.32882 -158.882 4.57027
0.328821 -158.885 4.57027
-0.671187 -158.884 4.57027
-1.67117 -158.879 4.57027
-2.67109 -158.866 4.57027
-3.6709 -158.847 4.57027
-4.67052 -158.82 4.57027
-5.6699 -158.785 4.57027
-6.66897 -158.741 4.57027
-7.66765 -158.69 4.57027
-8.66593 -158.632 4.57027
-9.66379 -158.566 4.57027
-10.6612 -158.495 4.57027
-11.6582 -158.417 4.57027
-12.6547 -158.333 4.57027
-13.6506 -158.244 4.57027
-14.6461 -158.148 4.57027
-15.6411 -158.048 4.57027
-16.6355 -157.943 4.57027
-17.6295 -157.834 4.57027
-18.623 -157.72 4.57027
-19.6159 -157.601 4.57027
-20.6081 -157.476 4.57027
-21.5994 -157.345 4.57027
-22.5899 -157.207 4.57027
-23.5793 -157.062 4.57027
-24.5676 -156.909 4.57027
-25.5545 -156.748 4.57027
-26.54 -156.578 4.57027
-27.524 -156.4 4.57027
-28.5065 -156.214 4.57027
-29.4875 -156.02 4.57027
-30.4668 -155.818 4.57027
-31.4446 -155.608 4.57027
-32.4206 -155.39 4.57027
-33.3948 -155.165 4.57027
-34.3672 -154.931 4.57027
-35.3375 -154.689 4.57027
-36.3057 -154.439 4.57027
-37.2716 -154.18 4.57027
-38.235 -153.912 4.57027
-39.1957 -153.635 4.57027
-40.1535 -153.347 4.57027
-41.1082 -153.05 4.57027
-42.0595 -152.741 4.57027
-43.0071 -152.422 4.57027
-43.9508 -152.091 4.57027
-44.8902 -151.748 4.57027
-45.825 -151.393 4.57027
-46.7549 -151.025 4.57027
-47.6797 -150.645 4.57027
-48.5992 -150.252 4.57027
-49.5133 -149.846 4.57027
-50.4219 -149.429 4.57027
-51.3248 -148.999 4.57027
-52.222 -148.557 4.57027
-53.1132 -148.104 4.57027
-53.998 -147.638 4.57027
-54.8762 -147.159 4.57027
-55.7471 -146.668 4.57027
-56.6103 -146.163 4.57027
-57.465 -145.644 4.57027
-58.3109 -145.111 4.57027
-59.1476 -144.563 4.57027
-59.9747 -144.001 4.57027
-60.7918 -143.425 4.57027
-61.5985 -142.834 4.57027
-62.3941 -142.228 4.57027
-63.1779 -141.607 4.57027
-63.9488 -140.97 4.57027
-64.7059 -140.317 4.57027
-65.4484 -139.647 4.57027
-66.1761 -138.961 4.57027
-66.8889 -138.26 4.57027
-67.5864 -137.543 4.57027
-68.2668 -136.81 4.57027
-68.9286 -136.061 4.57027
-69.5709 -135.294 4.57027
-70.193 -134.511 4.57027
-70.795 -133.713 4.57027
-71.3771 -132.9 4.57027
-71.9403 -132.074 4.57027
-72.4858 -131.235 4.57027
-73.0142 -130.386 4.57027
-73.5262 -129.527 4.57027
-74.0225 -128.659 4.57027
-74.5033 -127.782 4.57027
-74.969 -126.898 4.57027
-75.4197 -126.005 4.57027
-75.8558 -125.105 4.57027
-76.2771 -124.198 4.57027
-76.6837 -123.285 4.57027
-77.0754 -122.364 4.57027
-77.4519 -121.438 4.57027
-77.8128 -120.505 4.57027
-78.1577 -119.567 4.57027
-78.4859 -118.622 4.57027
-78.7969 -117.672 4.57027
-79.0909 -116.716 4.57027
-79.3682 -115.755 4.57027
-79.6291 -114.79 4.57027
-79.8738 -113.82 4.57027
-80.1026 -112.847 4.57027
-80.3155 -111.87 4.57027
-80.5126 -110.889 4.57027
-80.6942 -109.906 4.57027
-80.8601 -108.92 4.57027
-81.0101 -107.931 4.57027
-81.1441 -106.94 4.57027
-81.2621 -105.947 4.57027
-81.364 -104.953 4.57027
-81.4498 -103.956 4.57027
-81.5197 -102.959 4.57027
-81.5738 -101.96 4.57027
-81.6125 -100.961 4.57027
-81.6363 -99.9612 4.57027
-81.6458 -98.9612 4.57027
-81.6415 -97.9613 4.57027
-81.6239 -96.9614 4.57027
-81.5931 -95.9619 4.57027
-81.5495 -94.9629 4.57027
-81.4931 -93.9645 4.57027
-81.4239 -92.9669 4.57027
-81.3409 -91.9703 4.57027
-81.2436 -90.9751 4.57027
-81.1319 -89.9813 4.57027
-81.0063 -88.9893 4.57027
-80.8676 -87.9989 4.57027
-80.7171 -87.0103 4.57027
-80.556 -86.0234 4.57027
-80.3854 -85.0381 4.57027
-80.2058 -84.0543 4.57027
-80.0174 -83.0722 4.57027
-79.8204 -82.0918 4.57027
-79.6151 -81.1132 4.57027
-79.4014 -80.1362 4.57027
-79.1795 -79.1612 4.57027
-78.9494 -78.188 4.57027
-78.711 -77.2168 4.57027
-78.4646 -76.2477 4.57027
-78.2105 -75.2805 4.57027
-77.9493 -74.3152 4.57027
-77.6813 -73.3518 4.57027
-77.4068 -72.3902 4.57027
-77.1262 -71.4304 4.57027
-76.8397 -70.4723 4.57027
-76.5475 -69.516 4.57027
-76.2498 -68.5613 4.57027
-75.9469 -67.6083 4.57027
-75.6388 -66.6569 4.57027
-75.3256 -65.7072 4.57027
-75.0073 -64.7593 4.57027
-74.6838 -63.813 4.57027
-74.3551 -62.8686 4.57027
-74.0211 -61.926 4.57027
-73.6817 -60.9854 4.57027
-73.3368 -60.0467 4.57027
-72.9862 -59.1102 4.57027
-72.6298 -58.1759 4.57027
-72.2674 -57.2439 4.57027
-71.8989 -56.3143 4.57027
-71.5242 -55.3871 4.57027
-71.1435 -54.4624 4.57027
-70.7568 -53.5402 4.57027
-70.3642 -52.6205 4.57027
-69.9657 -51.7033 4.57027
-69.5617 -50.7886 4.57027
-69.1521 -49.8763 4.57027
-68.7374 -48.9664 4.57027
-68.3177 -48.0587 4.57027
-67.8932 -47.1533 4.57027
-67.4643 -46.2499 4.57027
-67.031 -45.3486 4.57027
-66.5936 -44.4494 4.57027
-66.1522 -43.5521 4.57027
-65.7069 -42.6567 4.57027
-65.2578 -41.7632 4.57027
-64.8048 -40.8717 4.57027
-64.348 -39.9821 4.57027
-63.8878 -39.0943 4.57027
-63.4246 -38.2081 4.57027
-62.959 -37.3231 4.57027
-62.4918 -36.4389 4.57027
-62.0236 -35.5553 4.57027
-61.5552 -34.6718 4.57027
-61.0875 -33.7879 4.57027
-60.6212 -32.9033 4.57027
-60.1569 -32.0176 4.57027
-59.6953 -31.1305 4.57027
-59.2371 -30.2417 4.57027
-58.7828 -29.3508 4.57027
-58.3329 -28.4578 4.57027
-57.8878 -27.5623 4.57027
-57.448 -26.6642 4.57027
-57.0139 -25.7633 4.57027
-56.5859 -24.8595 4.57027
-56.1642 -23.9528 4.57027
-55.7492 -23.043 4.57027
-55.3411 -22.13 4.57027
-54.9405 -21.2138 4.57027
-54.5476 -20.2942 4.57027
-54.163 -19.3711 4.57027
-53.7872 -18.4444 4.57027
-53.4207 -17.514 4.57027
-53.0642 -16.5798 4.57027
-52.7182 -15.6415 4.57027
-52.383 -14.6994 4.57027
-52.0589 -13.7533 4.57027
-51.7461 -12.8035 4.57027
-51.445 -11.85 4.57027
-51.1557 -10.8927 4.57027
-50.8787 -9.93187 4.57027
-50.6142 -8.96749 4.57027
-50.3626 -7.99965 4.57027
-50.1245 -7.02844 4.57027
-49.9001 -6.05394 4.57027
-49.69 -5.07627 4.57027
-49.4944 -4.09559 4.57027
-49.3133 -3.11214 4.57027
-49.1465 -2.12615 4.57027
-48.9937 -1.13791 4.57027
-48.8543 -0.147679 4.57027
-48.7277 0.844263 4.57027
-48.613 1.83766 4.57027
-48.5096 2.83229 4.57027
-48.4164 3.82794 4.57027
-48.3329 4.82445 4.57027
-48.2584 5.82167 4.57027
-48.1924 6.81948 4.57027
-48.1345 7.8178 4.57027
-48.0842 8.81653 4.57027
-48.0414 9.81561 4.57027
-48.0056 10.815 4.57027
-47.9768 11.8146 4.57027
-47.9548 12.8143 4.57027
-47.9394 13.8142 4.57027
-47.9306 14.8141 4.57027
-47.9281 15.8141 4.57027
-47.9321 16.8141 4.57027
-47.9424 17.8141 4.57027
-47.9592 18.8139 4.57027
-47.9823 19.8137 4.57027
-48.0121 20.8132 4.57027
-48.0485 21.8126 4.57027
-48.0918 22.8116 4.57027
-48.1423 23.8103 4.57027
-48.2001 24.8087 4.57027
-48.2657 25.8065 4.57027
-48.3395 26.8038 4.57027
-48.4216 27.8004 4.57027
-48.5124 28.7963 4.57027
-48.6122 29.7913 4.57027
-48.7209 30.7854 4.57027
-48.8386 31.7784 4.57027
-48.9653 32.7703 4.57027
-49.1009 33.7611 4.57027
-49.2452 34.7506 4.57027
-49.3979 35.7389 4.57027
-49.5589 36.7258 4.57027
-49.7284 37.7114 4.57027
-49.9064 38.6954 4.57027
-50.0932 39.6778 4.57027
-50.2888 40.6585 4.57027
-50.4934 41.6373 4.57027
-50.7072 42.6142 4.57027
-50.9302 43.589 4.57027
-51.1627 44.5616 4.57027
-51.4048 45.5318 4.57027
-51.6565 46.4996 4.57027
-51.9176 47.465 4.57027
-52.1872 48.4279 4.57027
-52.4644 49.3887 4.57027
-52.7484 50.3475 4.57027
-53.0386 51.3045 4.57027
-53.3343 52.2598 4.57027
-53.6348 53.2136 4.57027
-53.9395 54.166 4.57027
-54.2476 55.1174 4.57027
-54.5586 56.0678 4.57027
-54.8718 57.0175 4.57027
-55.1864 57.9667 4.57027
-55.5019 58.9156 4.57027
-55.8179 59.8644 4.57027
-56.1337 60.8132 4.57027
-56.4487 61.7623 4.57027
-56.7621 62.7119 4.57027
-57.0733 63.6623 4.57027
-57.3816 64.6136 4.57027
-57.6863 65.566 4.57027
-57.9871 66.5197 4.57027
-58.2834 67.4748 4.57027
-58.575 68.4313 4.57027
-58.8616 69.3893 4.57027
-59.1431 70.3489 4.57027
-59.4192 71.31 4.57027
-59.6896 72.2728 4.57027
-59.9541 73.2372 4.57027
-60.2124 74.2032 4.57027
-60.4642 75.171 4.57027
-60.7092 76.1405 4.57027
-60.9473 77.1118 4.57027
-61.1785 78.0847 4.57027
-61.4031 79.0591 4.57027
-61.6212 80.0351 4.57027
-61.8329 81.0124 4.57027
-62.0383 81.9911 4.57027
-62.2375 82.971 4.57027
-62.4307 83.9522 4.57027
-62.6178 84.9345 4.57027
-62.799 85.918 4.57027
-62.9744 86.9025 4.57027
-63.1436 87.888 4.57027
-63.3066 88.8747 4.57027
-63.4629 89.8624 4.57027
-63.6123 90.8511 4.57027
-63.7546 91.841 4.57027
-63.8894 92.8318 4.57027
-64.0166 93.8237 4.57027
-64.1359 94.8166 4.57027
-64.247 95.8104 4.57027
-64.3497 96.8051 4.57027
-64.4438 97.8007 4.57027
-64.5283 98.7971 4.57027
-64.6026 99.7943 4.57027
-64.6659 100.792 4.57027
-64.7175 101.791 4.57027
-64.7565 102.79 4.57027
-64.7822 103.79 4.57027
-64.7939 104.79 4.57027
-64.7908 105.79 4.57027
-64.7721 106.79 4.57027
-64.7372 107.789 4.57027
-64.6858 108.788 4.57027
-64.6176 109.785 4.57027
-64.5324 110.782 4.57027
-64.4298 111.776 4.57027
-64.3094 112.769 4.57027
-64.1709 113.759 4.57027
-64.0138 114.747 4.57027
-63.8375 115.731 4.57027
-63.6415 116.712 4.57027
-63.4252 117.688 4.57027
-63.1884 118.66 4.57027
-62.931 119.626 4.57027
-62.6531 120.587 4.57027
-62.3548 121.541 4.57027
-62.0364 122.489 4.57027
-61.6981 123.43 4.57027
-61.3401 124.364 4.57027
-60.9627 125.29 4.57027
-60.5665 126.208 4.57027
-60.1517 127.118 4.57027
-59.7187 128.019 4.57027
-59.268 128.912 4.57027
-58.7997 129.795 4.57027
-58.3142 130.67 4.57027
-57.8116 131.534 4.57027
-57.292 132.388 4.57027
-56.7555 133.232 4.57027
-56.2022 134.065 4.57027
-55.6318 134.887 4.57027
-55.0445 135.696 4.57027
-54.4404 136.493 4.57027
-53.8199 137.277 4.57027
-53.1833 138.048 4.57027
-52.5311 138.806 4.57027
-51.8637 139.551 4.57027
-51.1816 140.282 4.57027
-50.4854 141 4.57027
-49.7755 141.704 4.57027
-49.0525 142.395 4.57027
-48.3166 143.072 4.57027
-47.568 143.735 4.57027
-46.8067 144.384 4.57027
-46.033 145.017 4.57027
-45.2469 145.635 4.57027
-44.4487 146.237 4.57027
-43.6385 146.824 4.57027
-42.8166 147.393 4.57027
-41.9833 147.946 4.57027
-41.1389 148.482 4.57027
-40.2839 149 4.57027
-39.4189 149.502 4.57027
-38.5444 149.987 4.57027
-37.6611 150.456 4.57027
-36.7694 150.908 4.57027
-35.87 151.346 4.57027
-34.9635 151.768 4.57027
-34.0503 152.175 4.57027
-33.131 152.569 4.57027
-32.206 152.949 4.57027
-31.2756 153.315 4.57027
-30.34 153.668 4.57027
-29.3997 154.008 4.57027
-28.4548 154.336 4.57027
-27.5056 154.65 4.57027
-26.5523 154.952 4.57027
-25.5951 155.242 4.57027
-24.6342 155.519 4.57027
-23.67 155.784 4.57027
-22.7027 156.038 4.57027
-21.7326 156.28 4.57027
-20.7599 156.512 4.57027
-19.7848 156.734 4.57027
-18.8074 156.946 4.57027
-17.828 157.147 4.57027
-16.8465 157.339 4.57027
-15.8632 157.521 4.57027
-14.8782 157.693 4.57027
-13.8916 157.857 4.57027
-12.9036 158.011 4.57027
-11.9143 158.157 4.57027
-10.9238 158.294 4.57027
-9.93226 158.424 4.57027
-8.93967 158.545 4.57027
-7.94615 158.659 4.57027
-6.9517 158.764 4.57027
-5.95631 158.86 4.57027
-4.96001 158.946 4.57027
-3.96292 159.022 4.57027
-2.96521 159.09 4.57027
-1.96693 159.148 4.57027
-0.96811 159.197 4.57027
0.0311651 159.235 4.57027
